# Supplementary material for: 7H-[1,2]Benzothia­zolo[3,2-b]quinazoline 5,5-dioxide
Source: Acta Crystallogr Sect E Struct Rep Online. 2012 Oct 6;68(Pt 11):o3082. doi: 10.1107/S1600536812040871 (PMC3515187; doi:10.1107/S1600536812040871)
Supplement: Supplementary file 1 [file e-68-o3082-sup1.cif]

##############################################################################
#                                                                            #
# This CIF contains the data in a paper accepted for publication in          #
# Acta Crystallographica Section E. It conforms to the requirements of       #
# Notes for Authors for Acta Crystallographica Section E, and has been       #
# peer reviewed under the auspices of the IUCr Commission on Journals.       #
#                                                                            #
# Full details of the Crystallographic Information File format               #
# are given in the paper "The Crystallographic Information File (CIF):       #
# a New Standard Archive File for Crystallography" by S. R. Hall, F. H.      #
# Allen and I. D. Brown [Acta Cryst. (1991), A47, 655-685].                  #
#                                                                            #
# The current version of the core CIF dictionary is obtainable from          #
# ftp://ftp.iucr.org/pub/cif_core.dic.                                       #
#                                                                            #
# Software is freely available for graphical display of the structure(s)     #
# in this CIF. For information consult the CIF software page                 #
# http://www.iucr.org/resources/cif/software.                                #
#                                                                            #
# This file may be used for bona fide research purposes within the           #
# scientific community so long as proper attribution is given to the journal # 
# article from which it was obtained.                                        #
#                                                                            #
##############################################################################
data_global
_audit_creation_method     SHELXL-97
_journal_date_recd_electronic     2012-09-10
_journal_date_accepted     2012-09-28
_journal_name_full     'Acta Crystallographica, Section E'
_journal_year     2012
_journal_volume     68
_journal_issue     11
_journal_page_first     o3082
_journal_page_last     o3082
_journal_paper_category     QO
_journal_paper_doi     10.1107/S1600536812040871
_journal_coeditor_code     RK2382
_publ_contact_author_name     'Krishnan Sethusankar'
_publ_contact_author_address
;
   Department of Physics
   RKM Vivekananda College (Autonomous)
   Chennai - 600 004
   India.
;
_publ_contact_author_email     'ksethusankar@yahoo.co.in'
_publ_contact_author_fax     '044 091 2499 3057'
_publ_contact_author_phone     '044 091 24484170'
_publ_section_title
;
7<i>H</i>-[1,2]Benzothiazolo[3,2-<i>b</i>]quinazoline 5,5-dioxide
;
loop_
    _publ_author_name
    _publ_author_address
    'Ponmudisettu Narayanan'
;  Department of Physics
   RKM Vivekananda College (Autonomous)
   Chennai 600 004
   India
;
    'Subramani Karthikeyan'
;  Department of Physics
   RKM Vivekananda College (Autonomous)
   Chennai 600 004
   India
;
    'Panayancheri Coleppa Srinivasan'
;  Department of Physics
   RKM Vivekananda College (Autonomous)
   Chennai 600 004
   India
;
    'Krishnan Sethusankar'
;  Department of Physics
   RKM Vivekananda College (Autonomous)
   Chennai 600 004
   India
;
data_I
_audit_creation_method     'SHELXL97'
_chemical_name_systematic
;
 7<i>H</i>-[1,2]Benzothiazolo[3,2-<i>b</i>]quinazoline 5,5-dioxide
;
_chemical_name_common     ?
_chemical_formula_moiety     'C14 H10 N2 O2 S'
_chemical_formula_sum     'C14 H10 N2 O2 S'
_chemical_formula_iupac     'C14 H10 N2 O2 S'
_chemical_formula_weight     270.31
_chemical_melting_point     ?
_symmetry_cell_setting     orthorhombic
_symmetry_space_group_name_H-M     'P b c a'
_symmetry_space_group_name_Hall     '-P 2ac 2ab'
loop_
    _symmetry_equiv_pos_as_xyz
    'x, y, z'
    '-x+1/2, -y, z+1/2'
    '-x, y+1/2, -z+1/2'
    'x+1/2, -y+1/2, -z'
    '-x, -y, -z'
    'x-1/2, y, -z-1/2'
    'x, -y-1/2, z-1/2'
    '-x-1/2, y-1/2, z'
_cell_length_a     7.9389(2)
_cell_length_b     13.1460(4)
_cell_length_c     22.7952(7)
_cell_angle_alpha     90.00
_cell_angle_beta     90.00
_cell_angle_gamma     90.00
_cell_volume     2379.02(12)
_cell_formula_units_Z     8
_cell_measurement_reflns_used     2328
_cell_measurement_theta_min     3.10
_cell_measurement_theta_max     26.00
_cell_measurement_temperature     295(2)
_exptl_crystal_description     'block'
_exptl_crystal_colour     'yellow'
_exptl_crystal_size_max     0.30
_exptl_crystal_size_mid     0.25
_exptl_crystal_size_min     0.20
_exptl_crystal_density_diffrn     1.509
_exptl_crystal_density_meas     ?
_exptl_crystal_density_method     'not measured'
_exptl_crystal_F_000     1120
_exptl_absorpt_coefficient_mu     0.270
_exptl_absorpt_correction_type     multi-scan
_exptl_absorpt_process_details     '(<i>SADABS</i>; Bruker, 2008)'
_exptl_absorpt_correction_T_min     0.922
_exptl_absorpt_correction_T_max     0.947
_exptl_special_details     ?
_diffrn_ambient_temperature     295(2)
_diffrn_radiation_type     'MoK\a'
_diffrn_radiation_wavelength     0.71073
_diffrn_radiation_source     'fine--focus sealed tube'
_diffrn_radiation_monochromator     'graphite'
_diffrn_measurement_device_type     'Bruker Kappa APEXII CCD'
_diffrn_measurement_method     '\w-- & \f--scans'
_diffrn_detector_area_resol_mean     ?
_diffrn_reflns_number     21710
_diffrn_reflns_av_R_equivalents     0.0282
_diffrn_reflns_av_sigmaI/netI     0.0142
_diffrn_reflns_theta_min     3.10
_diffrn_reflns_theta_max     26.00
_diffrn_reflns_theta_full     26.00
_diffrn_measured_fraction_theta_max     1.000
_diffrn_measured_fraction_theta_full     1.000
_diffrn_reflns_limit_h_min     -9
_diffrn_reflns_limit_h_max     6
_diffrn_reflns_limit_k_min     -16
_diffrn_reflns_limit_k_max     14
_diffrn_reflns_limit_l_min     -28
_diffrn_reflns_limit_l_max     28
_diffrn_standards_number     ?
_diffrn_standards_interval_count     ?
_diffrn_standards_interval_time     ?
_diffrn_standards_decay_%     ?
_refine_special_details
;
 Refinement of <i>F</i>^2^ against ALL reflections. The weighted
 <i>R</i>--factor <i>wR</i> and goodness of fit <i>S</i> are based on
 <i>F</i>^2^, conventional <i>R</i>--factors <i>R</i> are based on <i>F</i>,
 with <i>F</i> set to zero for negative <i>F</i>^2^. The threshold expression
 of <i>F</i>^2^ > \s(<i>F</i>^2^) is used only for calculating
 <i>R</i>--factors(gt) <i>etc</i>. and is not relevant to the choice of
 reflections for refinement. <i>R</i>--factors based on <i>F</i>^2^ are
 statistically about twice as large as those based on <i>F</i>, and
 <i>R</i>--factors based on ALL data will be even larger.
;
_reflns_number_total     2328
_reflns_number_gt     1981
_reflns_threshold_expression     >2\s(I)
_refine_ls_structure_factor_coef     Fsqd
_refine_ls_matrix_type     full
_refine_ls_R_factor_all     0.0408
_refine_ls_R_factor_gt     0.0336
_refine_ls_wR_factor_gt     0.1111
_refine_ls_wR_factor_ref     0.1216
_refine_ls_goodness_of_fit_ref     1.058
_refine_ls_restrained_S_all     1.058
_refine_ls_number_reflns     2328
_refine_ls_number_parameters     172
_refine_ls_number_restraints     0
_refine_ls_hydrogen_treatment     constr
_refine_ls_weighting_scheme     calc
_refine_ls_weighting_details
         'calc w=1/[\s^2^(Fo^2^)+(0.0837P)^2^+0.4043P] where P=(Fo^2^+2Fc^2^)/3'
_atom_sites_solution_hydrogens     geom
_atom_sites_solution_primary     direct
_atom_sites_solution_secondary     difmap
_refine_ls_shift/su_max     0.001
_refine_ls_shift/su_mean     0.000
_refine_diff_density_max     0.249
_refine_diff_density_min     -0.331
_refine_ls_extinction_method     'none'
_refine_ls_extinction_coef     ?
loop_
    _atom_type_symbol
    _atom_type_description
    _atom_type_scat_dispersion_real
    _atom_type_scat_dispersion_imag
    _atom_type_scat_source
    'C' 'C' 0.0033 0.0016
                         'International Tables Vol C Tables 4.2.6.8 and 6.1.1.4'
    'H' 'H' 0.0000 0.0000
                         'International Tables Vol C Tables 4.2.6.8 and 6.1.1.4'
    'N' 'N' 0.0061 0.0033
                         'International Tables Vol C Tables 4.2.6.8 and 6.1.1.4'
    'O' 'O' 0.0106 0.0060
                         'International Tables Vol C Tables 4.2.6.8 and 6.1.1.4'
    'S' 'S' 0.1246 0.1234
                         'International Tables Vol C Tables 4.2.6.8 and 6.1.1.4'
_computing_data_collection     '<i>APEX2</i> (Bruker, 2008)'
_computing_cell_refinement     '<i>SAINT</i> (Bruker, 2008)'
_computing_data_reduction     '<i>SAINT</i> (Bruker, 2008)'
_computing_structure_solution     '<i>SHELXS97</i> (Sheldrick, 2008)'
_computing_structure_refinement     '<i>SHELXL97</i> (Sheldrick, 2008)'
_computing_molecular_graphics     '<i>ORTEP-3</i> (Farrugia, 1997)'
_computing_publication_material
             '<i>SHELXL97</i> (Sheldrick, 2008) and <i>PLATON</i>  (Spek, 2009)'
loop_
    _atom_site_type_symbol
    _atom_site_label
    _atom_site_fract_x
    _atom_site_fract_y
    _atom_site_fract_z
    _atom_site_U_iso_or_equiv
    _atom_site_adp_type
    _atom_site_calc_flag
    _atom_site_refinement_flags
    _atom_site_occupancy
    _atom_site_symmetry_multiplicity
    _atom_site_disorder_assembly
    _atom_site_disorder_group
    C C1 0.0174(2) 0.49618(13) 0.32511(7) 0.0390(4) Uani d . 1 1 . .
    C C2 -0.0613(2) 0.51583(15) 0.27215(8) 0.0506(5) Uani d . 1 1 . .
    H H2 -0.0732 0.4655 0.2438 0.061 Uiso calc R 1 1 . .
    C C3 -0.1217(3) 0.61328(16) 0.26314(9) 0.0556(5) Uani d . 1 1 . .
    H H3 -0.1767 0.6288 0.2283 0.067 Uiso calc R 1 1 . .
    C C4 -0.1014(2) 0.68776(16) 0.30527(9) 0.0532(5) Uani d . 1 1 . .
    H H4 -0.1421 0.7529 0.2981 0.064 Uiso calc R 1 1 . .
    C C5 -0.0215(2) 0.66715(14) 0.35795(8) 0.0447(4) Uani d . 1 1 . .
    H H5 -0.0084 0.7177 0.3861 0.054 Uiso calc R 1 1 . .
    C C6 0.0382(2) 0.56991(12) 0.36773(7) 0.0354(4) Uani d . 1 1 . .
    C C7 0.12413(19) 0.53087(11) 0.42037(7) 0.0335(4) Uani d . 1 1 . .
    C C8 0.2162(3) 0.36384(13) 0.46019(8) 0.0457(4) Uani d . 1 1 . .
    H H8A 0.3027 0.3170 0.4471 0.055 Uiso calc R 1 1 . .
    H H8B 0.1206 0.3244 0.4738 0.055 Uiso calc R 1 1 . .
    C C9 0.2830(2) 0.42841(13) 0.50934(7) 0.0365(4) Uani d . 1 1 . .
    C C10 0.24723(19) 0.53228(12) 0.51127(6) 0.0342(4) Uani d . 1 1 . .
    C C11 0.3012(2) 0.58936(14) 0.55898(7) 0.0433(4) Uani d . 1 1 . .
    H H11 0.2774 0.6586 0.5605 0.052 Uiso calc R 1 1 . .
    C C12 0.3900(2) 0.54436(16) 0.60411(8) 0.0497(5) Uani d . 1 1 . .
    H H12 0.4248 0.5832 0.6360 0.060 Uiso calc R 1 1 . .
    C C13 0.4270(2) 0.44222(16) 0.60202(8) 0.0498(5) Uani d . 1 1 . .
    H H13 0.4872 0.4119 0.6323 0.060 Uiso calc R 1 1 . .
    C C14 0.3743(2) 0.38476(13) 0.55469(8) 0.0449(4) Uani d . 1 1 . .
    H H14 0.4004 0.3158 0.5532 0.054 Uiso calc R 1 1 . .
    N N1 0.1652(2) 0.42909(10) 0.41195(6) 0.0414(4) Uani d . 1 1 . .
    N N2 0.15773(18) 0.58305(10) 0.46603(6) 0.0371(3) Uani d . 1 1 . .
    O O1 0.24864(17) 0.35324(11) 0.31425(6) 0.0575(4) Uani d . 1 1 . .
    O O2 -0.01803(19) 0.30315(10) 0.35705(6) 0.0581(4) Uani d . 1 1 . .
    S S1 0.10439(6) 0.38070(3) 0.348166(18) 0.04023(19) Uani d . 1 1 . .
loop_
    _atom_site_aniso_label
    _atom_site_aniso_U_11
    _atom_site_aniso_U_22
    _atom_site_aniso_U_33
    _atom_site_aniso_U_12
    _atom_site_aniso_U_13
    _atom_site_aniso_U_23
    C1 0.0408(9) 0.0411(9) 0.0352(9) -0.0072(7) 0.0019(7) -0.0004(6)
    C2 0.0551(11) 0.0603(11) 0.0363(9) -0.0090(10) -0.0058(8) -0.0043(8)
    C3 0.0545(12) 0.0697(13) 0.0425(10) -0.0024(10) -0.0114(8) 0.0090(9)
    C4 0.0570(12) 0.0512(11) 0.0514(11) 0.0031(9) -0.0086(8) 0.0096(9)
    C5 0.0487(10) 0.0390(9) 0.0464(9) 0.0016(8) -0.0060(8) 0.0006(7)
    C6 0.0359(8) 0.0360(8) 0.0343(8) -0.0053(7) 0.0003(6) 0.0003(6)
    C7 0.0338(8) 0.0296(7) 0.0373(8) -0.0023(6) 0.0014(6) -0.0002(6)
    C8 0.0606(11) 0.0329(8) 0.0436(9) 0.0040(8) -0.0039(8) 0.0006(7)
    C9 0.0351(8) 0.0373(8) 0.0370(8) 0.0003(7) 0.0051(6) 0.0029(6)
    C10 0.0322(8) 0.0360(8) 0.0345(8) -0.0005(7) 0.0016(6) 0.0005(6)
    C11 0.0472(10) 0.0428(9) 0.0401(9) -0.0004(8) -0.0019(7) -0.0042(7)
    C12 0.0515(11) 0.0588(12) 0.0387(9) -0.0042(9) -0.0051(8) -0.0030(8)
    C13 0.0481(10) 0.0595(12) 0.0418(9) 0.0005(9) -0.0062(8) 0.0107(8)
    C14 0.0456(10) 0.0424(10) 0.0468(10) 0.0029(8) 0.0014(8) 0.0085(7)
    N1 0.0576(9) 0.0303(7) 0.0362(7) 0.0016(7) -0.0044(6) -0.0028(5)
    N2 0.0417(7) 0.0335(7) 0.0363(7) 0.0022(6) -0.0034(6) -0.0021(5)
    O1 0.0659(9) 0.0564(8) 0.0501(8) 0.0070(7) 0.0156(6) -0.0062(6)
    O2 0.0750(10) 0.0423(7) 0.0570(8) -0.0208(7) 0.0046(7) -0.0050(6)
    S1 0.0516(3) 0.0345(3) 0.0346(3) -0.00603(18) 0.00492(17) -0.00507(14)
_geom_special_details
;
 All s.u.'s (except the s.u. in the dihedral angle between two l.s. planes)
 are estimated using the full covariance matrix. The cell s.u.'s are taken
 into account individually in the estimation of s.u.'s in distances, angles
 and torsion angles; correlations between s.u.'s in cell parameters are only
 used when they are defined by crystal symmetry. An approximate (isotropic)
 treatment of cell s.u.'s is used for estimating s.u.'s involving l.s. planes.
;
loop_
    _geom_bond_atom_site_label_1
    _geom_bond_atom_site_label_2
    _geom_bond_site_symmetry_2
    _geom_bond_distance
    _geom_bond_publ_flag
    C1 C6 . 1.382(2) ?
    C1 C2 . 1.384(2) ?
    C1 S1 . 1.7485(18) ?
    C2 C3 . 1.383(3) ?
    C2 H2 . 0.9300 ?
    C3 C4 . 1.381(3) ?
    C3 H3 . 0.9300 ?
    C4 C5 . 1.384(2) ?
    C4 H4 . 0.9300 ?
    C5 C6 . 1.382(2) ?
    C5 H5 . 0.9300 ?
    C6 C7 . 1.473(2) ?
    C7 N2 . 1.275(2) ?
    C7 N1 . 1.390(2) ?
    C8 N1 . 1.452(2) ?
    C8 C9 . 1.502(2) ?
    C8 H8A . 0.9700 ?
    C8 H8B . 0.9700 ?
    C9 C14 . 1.387(2) ?
    C9 C10 . 1.395(2) ?
    C10 C11 . 1.389(2) ?
    C10 N2 . 1.419(2) ?
    C11 C12 . 1.380(3) ?
    C11 H11 . 0.9300 ?
    C12 C13 . 1.375(3) ?
    C12 H12 . 0.9300 ?
    C13 C14 . 1.382(3) ?
    C13 H13 . 0.9300 ?
    C14 H14 . 0.9300 ?
    N1 S1 . 1.6589(14) ?
    O1 S1 . 1.4281(13) ?
    O2 S1 . 1.4230(13) ?
loop_
    _geom_angle_atom_site_label_1
    _geom_angle_atom_site_label_2
    _geom_angle_atom_site_label_3
    _geom_angle_site_symmetry_1
    _geom_angle_site_symmetry_3
    _geom_angle
    _geom_angle_publ_flag
    C6 C1 C2 . . 122.42(17) ?
    C6 C1 S1 . . 110.51(12) ?
    C2 C1 S1 . . 127.06(14) ?
    C3 C2 C1 . . 117.32(18) ?
    C3 C2 H2 . . 121.3 ?
    C1 C2 H2 . . 121.3 ?
    C2 C3 C4 . . 120.86(18) ?
    C2 C3 H3 . . 119.6 ?
    C4 C3 H3 . . 119.6 ?
    C3 C4 C5 . . 121.19(18) ?
    C3 C4 H4 . . 119.4 ?
    C5 C4 H4 . . 119.4 ?
    C6 C5 C4 . . 118.57(17) ?
    C6 C5 H5 . . 120.7 ?
    C4 C5 H5 . . 120.7 ?
    C1 C6 C5 . . 119.62(15) ?
    C1 C6 C7 . . 112.56(14) ?
    C5 C6 C7 . . 127.81(15) ?
    N2 C7 N1 . . 125.55(14) ?
    N2 C7 C6 . . 125.08(14) ?
    N1 C7 C6 . . 109.36(13) ?
    N1 C8 C9 . . 109.23(14) ?
    N1 C8 H8A . . 109.8 ?
    C9 C8 H8A . . 109.8 ?
    N1 C8 H8B . . 109.8 ?
    C9 C8 H8B . . 109.8 ?
    H8A C8 H8B . . 108.3 ?
    C14 C9 C10 . . 119.20(15) ?
    C14 C9 C8 . . 120.43(16) ?
    C10 C9 C8 . . 120.31(14) ?
    C11 C10 C9 . . 119.36(15) ?
    C11 C10 N2 . . 118.00(14) ?
    C9 C10 N2 . . 122.63(14) ?
    C12 C11 C10 . . 120.64(17) ?
    C12 C11 H11 . . 119.7 ?
    C10 C11 H11 . . 119.7 ?
    C13 C12 C11 . . 120.12(17) ?
    C13 C12 H12 . . 119.9 ?
    C11 C12 H12 . . 119.9 ?
    C12 C13 C14 . . 119.74(16) ?
    C12 C13 H13 . . 120.1 ?
    C14 C13 H13 . . 120.1 ?
    C13 C14 C9 . . 120.93(16) ?
    C13 C14 H14 . . 119.5 ?
    C9 C14 H14 . . 119.5 ?
    C7 N1 C8 . . 121.96(13) ?
    C7 N1 S1 . . 114.95(11) ?
    C8 N1 S1 . . 121.22(11) ?
    C7 N2 C10 . . 116.43(13) ?
    O2 S1 O1 . . 116.34(9) ?
    O2 S1 N1 . . 110.41(8) ?
    O1 S1 N1 . . 109.76(8) ?
    O2 S1 C1 . . 113.27(9) ?
    O1 S1 C1 . . 111.92(8) ?
    N1 S1 C1 . . 92.60(7) ?
loop_
    _geom_torsion_atom_site_label_1
    _geom_torsion_atom_site_label_2
    _geom_torsion_atom_site_label_3
    _geom_torsion_atom_site_label_4
    _geom_torsion_site_symmetry_1
    _geom_torsion_site_symmetry_2
    _geom_torsion_site_symmetry_3
    _geom_torsion_site_symmetry_4
    _geom_torsion
    _geom_torsion_publ_flag
    C6 C1 C2 C3 . . . . -0.7(3) ?
    S1 C1 C2 C3 . . . . 179.80(15) ?
    C1 C2 C3 C4 . . . . 0.9(3) ?
    C2 C3 C4 C5 . . . . -0.6(3) ?
    C3 C4 C5 C6 . . . . 0.1(3) ?
    C2 C1 C6 C5 . . . . 0.2(3) ?
    S1 C1 C6 C5 . . . . 179.80(13) ?
    C2 C1 C6 C7 . . . . 179.50(15) ?
    S1 C1 C6 C7 . . . . -0.94(18) ?
    C4 C5 C6 C1 . . . . 0.1(3) ?
    C4 C5 C6 C7 . . . . -179.04(16) ?
    C1 C6 C7 N2 . . . . -179.58(16) ?
    C5 C6 C7 N2 . . . . -0.4(3) ?
    C1 C6 C7 N1 . . . . 1.48(19) ?
    C5 C6 C7 N1 . . . . -179.33(16) ?
    N1 C8 C9 C14 . . . . -165.40(15) ?
    N1 C8 C9 C10 . . . . 17.6(2) ?
    C14 C9 C10 C11 . . . . -1.1(2) ?
    C8 C9 C10 C11 . . . . 175.98(16) ?
    C14 C9 C10 N2 . . . . 178.63(15) ?
    C8 C9 C10 N2 . . . . -4.3(2) ?
    C9 C10 C11 C12 . . . . 0.2(3) ?
    N2 C10 C11 C12 . . . . -179.50(15) ?
    C10 C11 C12 C13 . . . . 0.5(3) ?
    C11 C12 C13 C14 . . . . -0.3(3) ?
    C12 C13 C14 C9 . . . . -0.6(3) ?
    C10 C9 C14 C13 . . . . 1.3(3) ?
    C8 C9 C14 C13 . . . . -175.78(16) ?
    N2 C7 N1 C8 . . . . 15.1(3) ?
    C6 C7 N1 C8 . . . . -165.98(16) ?
    N2 C7 N1 S1 . . . . 179.66(14) ?
    C6 C7 N1 S1 . . . . -1.41(17) ?
    C9 C8 N1 C7 . . . . -22.8(2) ?
    C9 C8 N1 S1 . . . . 173.54(12) ?
    N1 C7 N2 C10 . . . . 1.1(2) ?
    C6 C7 N2 C10 . . . . -177.62(13) ?
    C11 C10 N2 C7 . . . . 173.48(15) ?
    C9 C10 N2 C7 . . . . -6.2(2) ?
    C7 N1 S1 O2 . . . . -115.25(13) ?
    C8 N1 S1 O2 . . . . 49.45(17) ?
    C7 N1 S1 O1 . . . . 115.20(13) ?
    C8 N1 S1 O1 . . . . -80.10(16) ?
    C7 N1 S1 C1 . . . . 0.78(14) ?
    C8 N1 S1 C1 . . . . 165.48(15) ?
    C6 C1 S1 O2 . . . . 113.68(13) ?
    C2 C1 S1 O2 . . . . -66.78(18) ?
    C6 C1 S1 O1 . . . . -112.40(13) ?
    C2 C1 S1 O1 . . . . 67.14(18) ?
    C6 C1 S1 N1 . . . . 0.13(14) ?
    C2 C1 S1 N1 . . . . 179.66(17) ?
loop_
    _geom_hbond_atom_site_label_D
    _geom_hbond_atom_site_label_H
    _geom_hbond_atom_site_label_A
    _geom_hbond_site_symmetry_A
    _geom_hbond_distance_DH
    _geom_hbond_distance_HA
    _geom_hbond_distance_DA
    _geom_hbond_angle_DHA
    C2 H2 O1 6_556 0.93 2.43 3.275(2) 150.2
_iucr_refine_instructions_details
;
TITL SETHUSANKARPCS1 in Pbca
CELL  0.71073   7.9389  13.1460  22.7952   90.000   90.000   90.000
ZERR     8.00   0.0002   0.0004   0.0007    0.000    0.000    0.000
LATT   1
SYMM  1/2 - X, - Y, 1/2 + Z
SYMM  - X, 1/2 + Y, 1/2 - Z
SYMM  1/2 + X, 1/2 - Y, - Z
SFAC  C    H    N    O    S
UNIT  112  80   16   16   8
MERG   2
FMAP   2
PLAN   20
OMIT -2 52
OMIT 0 0 2
EQIV $1 -1/2+x,y,1/2-z
HTAB C2 O1_$1
BOND $H
ACTA
CONF
L.S.   10
WGHT    0.083700    0.404300
FVAR       0.39050
C1    1    0.017437    0.496176    0.325110    11.00000    0.04081    0.04112 =
         0.03522   -0.00041    0.00190   -0.00724
C2    1   -0.061350    0.515826    0.272152    11.00000    0.05509    0.06029 =
         0.03631   -0.00431   -0.00576   -0.00898
AFIX  43
H2    2   -0.073233    0.465526    0.243764    11.00000   -1.20000
AFIX   0
C3    1   -0.121708    0.613276    0.263143    11.00000    0.05448    0.06972 =
         0.04250    0.00903   -0.01143   -0.00240
AFIX  43
H3    2   -0.176690    0.628847    0.228255    11.00000   -1.20000
AFIX   0
C4    1   -0.101397    0.687756    0.305275    11.00000    0.05697    0.05125 =
         0.05140    0.00958   -0.00861    0.00312
AFIX  43
H4    2   -0.142091    0.752930    0.298139    11.00000   -1.20000
AFIX   0
C5    1   -0.021548    0.667153    0.357946    11.00000    0.04872    0.03901 =
         0.04644    0.00059   -0.00602    0.00158
AFIX  43
H5    2   -0.008436    0.717675    0.386136    11.00000   -1.20000
AFIX   0
C6    1    0.038243    0.569911    0.367728    11.00000    0.03593    0.03598 =
         0.03429    0.00031    0.00032   -0.00528
C7    1    0.124132    0.530872    0.420373    11.00000    0.03378    0.02956 =
         0.03727   -0.00023    0.00141   -0.00235
C8    1    0.216241    0.363836    0.460191    11.00000    0.06058    0.03293 =
         0.04358    0.00061   -0.00388    0.00405
AFIX  23
H8A   2    0.302738    0.316954    0.447065    11.00000   -1.20000
H8B   2    0.120617    0.324435    0.473806    11.00000   -1.20000
AFIX   0
C9    1    0.283010    0.428413    0.509339    11.00000    0.03507    0.03728 =
         0.03702    0.00288    0.00505    0.00028
C10   1    0.247229    0.532283    0.511267    11.00000    0.03217    0.03605 =
         0.03446    0.00053    0.00163   -0.00046
C11   1    0.301232    0.589360    0.558982    11.00000    0.04717    0.04275 =
         0.04005   -0.00415   -0.00190   -0.00037
AFIX  43
H11   2    0.277355    0.658567    0.560530    11.00000   -1.20000
AFIX   0
C12   1    0.389962    0.544356    0.604106    11.00000    0.05146    0.05884 =
         0.03874   -0.00300   -0.00512   -0.00418
AFIX  43
H12   2    0.424805    0.583166    0.635985    11.00000   -1.20000
AFIX   0
C13   1    0.426961    0.442217    0.602021    11.00000    0.04808    0.05951 =
         0.04177    0.01073   -0.00625    0.00054
AFIX  43
H13   2    0.487199    0.411940    0.632344    11.00000   -1.20000
AFIX   0
C14   1    0.374280    0.384761    0.554695    11.00000    0.04563    0.04238 =
         0.04678    0.00846    0.00140    0.00291
AFIX  43
H14   2    0.400396    0.315844    0.553237    11.00000   -1.20000
AFIX   0
N1    3    0.165198    0.429093    0.411953    11.00000    0.05756    0.03026 =
         0.03625   -0.00282   -0.00443    0.00161
N2    3    0.157734    0.583046    0.466031    11.00000    0.04167    0.03350 =
         0.03626   -0.00207   -0.00343    0.00219
O1    4    0.248641    0.353243    0.314249    11.00000    0.06594    0.05643 =
         0.05010   -0.00617    0.01562    0.00696
O2    4   -0.018034    0.303149    0.357051    11.00000    0.07495    0.04229 =
         0.05702   -0.00499    0.00458   -0.02083
S1    5    0.104393    0.380701    0.348166    11.00000    0.05162    0.03452 =
         0.03456   -0.00507    0.00492   -0.00603
HKLF    4
REM  SETHUSANKARPCS1 in Pbca
REM R1 =  0.0336 for   1981 Fo > 4sig(Fo)  and  0.0408 for all   2328 data
REM    172 parameters refined using      0 restraints
END
;
