# Supplementary material for: 7H-[1,2]Benzothia­zolo[3,2-b]quinazoline 5,5-dioxide
Source: Acta Crystallogr Sect E Struct Rep Online. 2012 Oct 6;68(Pt 11):o3082. doi: 10.1107/S1600536812040871 (PMC3515187; doi:10.1107/S1600536812040871)
Supplement: Supplementary file 2 [file e-68-o3082-Isup2.hkl]

#
# h,k,l, Fc-squared, Fo-squared, sigma(Fo-squared) and status flag
#
data_I
_shelx_title ' SETHUSANKARPCS1 in Pbca'
_shelx_refln_list_code          4
_shelx_F_calc_maximum      258.70
_exptl_crystal_F_000      1120.00
_reflns_d_resolution_high  0.8108
 
loop_
 _symmetry_equiv_pos_as_xyz
 'x, y, z'
 '-x+1/2, -y, z+1/2'
 '-x, y+1/2, -z+1/2'
 'x+1/2, -y+1/2, -z'
 '-x, -y, -z'
 'x-1/2, y, -z-1/2'
 'x, -y-1/2, z-1/2'
 '-x-1/2, y-1/2, z'
 
_cell_length_a     7.9389
_cell_length_b    13.1460
_cell_length_c    22.7952
_cell_angle_alpha  90.000
_cell_angle_beta   90.000
_cell_angle_gamma  90.000
 
_shelx_F_squared_multiplier     1.000
 
loop_
 _refln_index_h
 _refln_index_k
 _refln_index_l
 _refln_F_squared_calc
 _refln_F_squared_meas
 _refln_F_squared_sigma
 _refln_observed_status
   2   0   0      790.56      724.88      9.56 o
   4   0   0      952.42      797.31     13.32 o
   6   0   0     1003.35     1044.57     21.34 o
   8   0   0     1134.63     1083.40     26.27 o
   2   1   0    10572.63     9919.71     87.15 o
   4   1   0       15.91       11.40      1.14 o
   6   1   0      402.64      399.86      6.22 o
   8   1   0      411.77      441.70      8.71 o
   0   2   0    59617.13    51849.91    533.58 o
   2   2   0      398.35      441.17      7.89 o
   4   2   0      845.06      914.04     19.35 o
   6   2   0      156.26      147.14      4.49 o
   8   2   0        2.20       -3.57      3.57 o
   2   3   0     2000.36     1772.96     20.56 o
   4   3   0       11.63       15.98      1.96 o
   6   3   0      316.92      358.05     11.06 o
   8   3   0      287.51      290.79      9.26 o
   0   4   0    29685.22    28907.83    294.55 o
   2   4   0     7487.09     8013.58    103.85 o
   4   4   0     2933.10     3065.15     58.23 o
   6   4   0      332.17      319.83     10.39 o
   8   4   0       64.29       71.66      5.49 o
   2   5   0     4704.93     4634.67     46.27 o
   4   5   0      326.05      339.54     12.65 o
   6   5   0       13.12       13.26      5.12 o
   8   5   0      128.89      124.23      8.28 o
   0   6   0      374.17      442.77     10.76 o
   2   6   0     1847.84     2162.69     23.00 o
   4   6   0     2809.03     2951.19     49.28 o
   6   6   0      124.63      106.34      9.61 o
   8   6   0      228.31      251.48     11.58 o
   2   7   0     1717.36     1691.35     18.84 o
   4   7   0      103.69       89.31      9.38 o
   6   7   0       84.71       91.84      9.22 o
   8   7   0      241.61      257.10     14.97 o
   0   8   0       11.21       32.90      2.87 o
   2   8   0      115.96      108.85      4.88 o
   4   8   0      863.25      841.74     19.33 o
   6   8   0      459.11      440.16     18.89 o
   8   8   0      284.45      317.93     23.94 o
   2   9   0      593.17      562.82      9.28 o
   4   9   0      215.05      190.78     11.81 o
   6   9   0      177.95      154.77     12.16 o
   8   9   0        1.15       -7.74      7.74 o
   0  10   0      343.71      326.39      7.78 o
   2  10   0     1499.27     1495.47     18.06 o
   4  10   0      166.64      136.45     10.65 o
   6  10   0      160.39      159.44     12.75 o
   2  11   0      898.08      929.36     14.28 o
   4  11   0      697.12      654.54     23.86 o
   6  11   0        2.10        4.78      6.58 o
   0  12   0      452.97      462.70      9.96 o
   2  12   0        5.02       -1.21      2.58 o
   4  12   0     1000.97     1036.12     36.02 o
   6  12   0      763.51      818.23     30.52 o
   2  13   0       73.68       79.21      4.68 o
   4  13   0      171.95      169.13      9.90 o
   0  14   0        0.30        5.71      8.46 o
   2  14   0       91.35       89.49      5.45 o
   4  14   0      611.80      631.58     19.10 o
   2  15   0      355.67      420.41     11.10 o
   0  16   0      441.69      490.20     30.04 o
   1   1   1     9007.69     9328.25     56.89 o
   2   1   1     9692.17     9781.87     57.26 o
   3   1   1       35.76       25.29      1.21 o
   4   1   1        2.40        3.67      0.61 o
   5   1   1        1.83        0.53      0.72 o
   6   1   1      135.97      118.47      2.42 o
   7   1   1      618.77      614.96      7.20 o
   8   1   1       30.44       31.94      2.17 o
   9   1   1        8.09        2.99      1.89 o
   0   2   1     3037.48     3135.61     22.27 o
   1   2   1     9165.13     9257.99     57.81 o
   2   2   1     5535.21     5988.45     47.24 o
   3   2   1      764.46      669.88      6.25 o
   4   2   1       73.46       99.52      1.87 o
   5   2   1       41.08       51.11      1.36 o
   6   2   1      540.57      523.68      5.86 o
   7   2   1      644.29      650.93      8.99 o
   8   2   1       37.80       41.57      3.57 o
   9   2   1       33.73       29.65      3.95 o
   1   3   1     3102.81     3214.01     19.15 o
   2   3   1      393.03      532.20      6.15 o
   3   3   1      302.78      323.43      4.25 o
   4   3   1       67.98       97.67      2.93 o
   5   3   1       16.55        8.98      1.76 o
   6   3   1       81.10       75.48      3.27 o
   7   3   1      120.05      125.96      4.50 o
   8   3   1      213.10      224.15      6.19 o
   9   3   1       41.86       36.75      4.30 o
   0   4   1      772.13      830.74      7.36 o
   1   4   1     2859.63     2935.11     18.87 o
   2   4   1      257.58      285.25      3.38 o
   3   4   1        1.83        2.05      1.18 o
   4   4   1     1157.67     1235.14     15.48 o
   5   4   1       17.18       13.90      1.93 o
   6   4   1        1.42       -1.96      1.96 o
   7   4   1       29.02       26.10      2.97 o
   8   4   1        1.04       -2.41      2.41 o
   9   4   1      126.94      127.56      6.49 o
   1   5   1      661.11      790.78      6.02 o
   2   5   1     7035.57     7155.36     51.79 o
   3   5   1     1348.81     1361.09     17.52 o
   4   5   1     1128.08     1108.16     15.44 o
   5   5   1      625.83      633.41     14.08 o
   6   5   1        4.87        4.64      3.33 o
   7   5   1        2.32        9.92      3.31 o
   8   5   1       73.89       85.75      4.99 o
   9   5   1       71.40       68.16      5.75 o
   0   6   1     3917.89     3796.65     28.54 o
   1   6   1     5507.66     5811.59     34.60 o
   2   6   1       54.67       50.36      1.48 o
   3   6   1      696.84      656.36     10.52 o
   4   6   1      482.87      476.39     11.04 o
   5   6   1        1.93        1.41      2.25 o
   6   6   1     1220.60     1159.72     22.68 o
   7   6   1      934.82      901.71     58.10 o
   8   6   1        0.43        0.15      3.57 o
   9   6   1      132.01      110.50      6.23 o
   1   7   1       24.09       20.81      1.09 o
   2   7   1       33.95       68.42      1.86 o
   3   7   1       24.23       21.91      2.45 o
   4   7   1        7.36        2.72      2.13 o
   5   7   1        7.85        2.53      3.79 o
   6   7   1      249.06      253.59     10.05 o
   7   7   1      468.43      462.52     18.83 o
   8   7   1       75.70       79.32      6.11 o
   0   8   1       94.74      105.68      2.30 o
   1   8   1       51.49       85.95      1.94 o
   2   8   1      972.83      999.98      8.87 o
   3   8   1      168.55      162.37      3.77 o
   4   8   1       62.27       65.91      4.01 o
   5   8   1        6.03        1.65      3.77 o
   6   8   1       12.57       15.61      4.52 o
   7   8   1      612.60      607.01     22.95 o
   8   8   1       13.49       22.17      5.73 o
   1   9   1      188.68      163.55      2.65 o
   2   9   1      232.74      222.78      3.56 o
   3   9   1        1.84       -1.02      1.02 o
   4   9   1      153.06      124.19      7.01 o
   5   9   1      208.21      218.22     10.50 o
   6   9   1       60.64       76.71      8.08 o
   7   9   1       92.35       82.31     10.11 o
   8   9   1       29.08       32.20      6.98 o
   0  10   1     1280.34     1186.02     11.19 o
   1  10   1       30.07       40.70      1.68 o
   2  10   1      328.55      298.83      4.53 o
   3  10   1      557.93      499.94      6.42 o
   4  10   1       17.42       16.30      4.46 o
   5  10   1       34.78       36.31      5.38 o
   6  10   1      134.52      134.56      8.51 o
   7  10   1        6.99       10.55      6.93 o
   1  11   1      122.86       95.42      2.87 o
   2  11   1      544.18      532.03      6.90 o
   3  11   1      180.91      186.86      3.96 o
   4  11   1      200.84      211.80     11.66 o
   5  11   1        5.13        5.09      4.32 o
   6  11   1       69.82       64.47      7.21 o
   7  11   1       83.97       95.83     11.36 o
   0  12   1       11.71        7.11      1.63 o
   1  12   1      507.97      422.70      6.47 o
   2  12   1      395.98      350.50      6.12 o
   3  12   1      530.31      537.40     10.61 o
   4  12   1       32.82       17.40      4.35 o
   5  12   1       19.34       20.88      5.46 o
   6  12   1        0.03        5.69      5.21 o
   1  13   1        8.64       11.83      2.20 o
   2  13   1      116.79      111.69      3.71 o
   3  13   1        0.23       -2.12      2.12 o
   4  13   1       59.51       59.95      4.86 o
   5  13   1       75.30       79.05      8.45 o
   0  14   1      503.34      487.41     19.71 o
   1  14   1      620.71      576.61      8.68 o
   2  14   1      143.26      148.30      4.94 o
   3  14   1       38.17       39.84      3.59 o
   4  14   1       49.90       44.33      4.83 o
   1  15   1       59.37       54.79      2.95 o
   2  15   1       32.95       28.70      2.94 o
   3  15   1        1.55        1.97      2.62 o
   0  16   1        0.62       -5.83      5.83 o
   1  16   1        1.98        2.13      1.78 o
   1   0   2     6313.49     6374.93     55.52 o
   2   0   2    33474.24    31619.77    461.30 o
   3   0   2      339.26      378.45      4.86 o
   4   0   2       11.24       10.42      1.19 o
   5   0   2      442.77      405.92      5.87 o
   6   0   2      306.21      294.43      5.23 o
   7   0   2      209.02      212.85      5.39 o
   8   0   2        3.25        1.77      3.56 o
   9   0   2       48.39       25.52      4.09 o
   1   1   2     2057.64     2184.07     12.80 o
   2   1   2     8925.77     9297.56     53.89 o
   3   1   2      141.76      124.94      1.70 o
   4   1   2      283.24      271.70      3.03 o
   5   1   2      470.93      439.96      4.99 o
   6   1   2      618.77      646.29      6.02 o
   7   1   2        2.66        0.83      1.45 o
   8   1   2       22.39       22.84      2.12 o
   9   1   2       56.24       55.37      3.57 o
   0   2   2    11746.09    11883.63     83.42 o
   1   2   2      194.34      189.32      1.73 o
   2   2   2     9010.66     9582.53     64.02 o
   3   2   2     1268.48     1404.06     11.25 o
   4   2   2       23.27       24.78      0.96 o
   5   2   2       41.75       40.34      1.51 o
   6   2   2       36.65       38.30      1.86 o
   7   2   2      291.59      285.82      5.24 o
   8   2   2      128.18      116.72      4.48 o
   9   2   2      169.52      163.53      6.83 o
   1   3   2      496.87      397.99      2.88 o
   2   3   2     5696.09     5998.31     43.67 o
   3   3   2     1820.63     1901.47     18.32 o
   4   3   2       87.56       73.03      2.33 o
   5   3   2     1694.77     1771.01     20.67 o
   6   3   2      346.51      351.50      6.44 o
   7   3   2       71.66       74.20      3.95 o
   8   3   2        9.19       -1.15      2.61 o
   9   3   2       42.06       45.84      4.13 o
   0   4   2      347.51      404.09      4.15 o
   1   4   2     5410.67     5512.21     33.51 o
   2   4   2      343.70      421.77      4.33 o
   3   4   2      535.83      463.97      5.82 o
   4   4   2      168.29      170.95      4.22 o
   5   4   2       56.33       54.96      3.09 o
   6   4   2      653.75      647.25      9.64 o
   7   4   2      777.26      777.53     11.87 o
   8   4   2      267.80      271.35      8.42 o
   9   4   2       74.49       83.54      5.16 o
   1   5   2     2113.75     2109.02     14.12 o
   2   5   2       19.39       18.75      1.63 o
   3   5   2     1017.93     1001.07     12.49 o
   4   5   2      173.85      141.73      4.88 o
   5   5   2     1144.43     1089.51     17.76 o
   6   5   2      354.43      362.69      9.27 o
   7   5   2        4.72        2.02      3.21 o
   8   5   2        7.41        1.24      3.13 o
   9   5   2      133.93      148.63      7.28 o
   0   6   2     9688.93    10720.66     81.44 o
   1   6   2        0.21       -0.88      0.88 o
   2   6   2      101.71      108.55      2.14 o
   3   6   2     1534.51     1671.97     19.28 o
   4   6   2      110.00      104.82      4.34 o
   5   6   2        0.31       -0.52      2.31 o
   6   6   2      119.53      110.48      6.69 o
   7   6   2      159.44      161.75      9.08 o
   8   6   2       29.05       31.29      7.52 o
   9   6   2       13.12       15.71      5.23 o
   1   7   2     3288.20     3474.20     22.83 o
   2   7   2      417.74      397.94      4.43 o
   3   7   2      781.77      842.35      9.15 o
   4   7   2        1.53       -1.95      1.95 o
   5   7   2     2348.14     2366.97     38.61 o
   6   7   2      371.70      359.17     11.55 o
   7   7   2       26.78       24.33      6.94 o
   8   7   2        4.45        3.94      4.41 o
   0   8   2     3251.89     3470.20     26.73 o
   1   8   2     1448.63     1455.03     11.75 o
   2   8   2       52.20       58.84      1.80 o
   3   8   2     1848.59     1786.23     17.19 o
   4   8   2       41.12       37.07      3.40 o
   5   8   2      292.76      276.52     18.41 o
   6   8   2        2.67        2.37      3.78 o
   7   8   2      542.92      538.47     21.26 o
   8   8   2        0.01       -4.03      4.03 o
   1   9   2        0.42       -0.91      0.91 o
   2   9   2       12.04       13.10      1.30 o
   3   9   2      143.14      132.44      2.69 o
   4   9   2      166.07      131.33      7.19 o
   5   9   2       24.06        8.54      4.65 o
   6   9   2       22.36       22.86      5.07 o
   7   9   2       44.33       25.96     15.90 o
   8   9   2       11.17       13.01      6.08 o
   0  10   2      468.50      442.76      5.37 o
   1  10   2       91.53       94.27      2.72 o
   2  10   2      287.17      308.14      4.85 o
   3  10   2      472.30      405.81      5.48 o
   4  10   2        0.02       -2.84      2.84 o
   5  10   2        0.24       -3.68      3.68 o
   6  10   2       54.28       59.45      6.55 o
   7  10   2       12.12       17.51      7.54 o
   1  11   2     1614.61     1541.96     14.89 o
   2  11   2      721.08      702.32      8.21 o
   3  11   2      309.26      248.61      5.79 o
   4  11   2      166.20      165.88      7.41 o
   5  11   2       47.23       60.39      7.25 o
   6  11   2      201.39      188.35     10.20 o
   7  11   2        6.64       11.19      7.38 o
   0  12   2       66.65       61.87      2.52 o
   1  12   2      158.16      163.32      4.08 o
   2  12   2       37.12       33.53      2.54 o
   3  12   2      175.82      188.66      4.80 o
   4  12   2      211.66      224.58     12.63 o
   5  12   2        0.06       -1.34      4.41 o
   6  12   2       25.56       24.13      6.19 o
   1  13   2      406.35      391.86      6.84 o
   2  13   2       67.64       55.48      2.91 o
   3  13   2      107.57       84.27      3.90 o
   4  13   2        1.41       -2.99      2.99 o
   5  13   2        0.98       -3.50      6.85 o
   0  14   2       51.82       39.86      7.64 o
   1  14   2       85.40       75.39      3.30 o
   2  14   2       14.28       16.93      2.53 o
   3  14   2       38.83       50.20      3.85 o
   4  14   2       56.37       68.27      5.98 o
   1  15   2      369.37      348.74      6.39 o
   2  15   2       58.25       57.72      4.09 o
   3  15   2       42.66       44.84      3.78 o
   0  16   2      154.15      159.52     13.01 o
   1  16   2       66.13       65.02      2.80 o
   1   1   3    25803.94    24593.63    134.02 o
   2   1   3    66923.91    61183.51    519.81 o
   3   1   3     1300.03     1485.21     10.93 o
   4   1   3       32.84       34.70      1.51 o
   5   1   3       18.50       13.29      0.97 o
   6   1   3      247.05      251.48      3.27 o
   7   1   3       17.60       16.89      1.68 o
   8   1   3       35.23       33.73      2.18 o
   9   1   3      246.08      232.97      7.37 o
   0   2   3     5592.76     5438.69     38.77 o
   1   2   3    11168.47    11445.65     61.06 o
   2   2   3     2388.89     2441.59     16.50 o
   3   2   3     2264.63     2149.55     14.51 o
   4   2   3      460.34      439.54      4.20 o
   5   2   3       46.18       57.74      1.82 o
   6   2   3        7.66        8.93      1.21 o
   7   2   3     1042.07     1080.20     13.86 o
   8   2   3        0.90       -0.62      1.89 o
   9   2   3        2.81        3.03      3.29 o
   1   3   3    10007.42     9797.03     55.88 o
   2   3   3      273.32      350.14      3.44 o
   3   3   3       90.46      111.25      2.54 o
   4   3   3      744.49      771.73      7.55 o
   5   3   3     1561.79     1581.70     14.84 o
   6   3   3      139.63      130.28      3.67 o
   7   3   3       39.74       42.96      3.85 o
   8   3   3       63.93       65.40      4.75 o
   9   3   3      124.52      134.40      6.19 o
   0   4   3      252.84      270.86      3.16 o
   1   4   3       25.26       20.78      0.58 o
   2   4   3     1922.92     2092.40     16.83 o
   3   4   3       26.74       26.92      1.17 o
   4   4   3        0.07       -0.95      1.48 o
   5   4   3      224.00      231.87      5.37 o
   6   4   3       20.88       16.81      2.81 o
   7   4   3        2.94       -3.08      3.28 o
   8   4   3        1.23       -0.24      3.30 o
   9   4   3        1.32       -0.18      3.34 o
   1   5   3      980.25     1255.95      8.87 o
   2   5   3     4279.04     4514.55     30.86 o
   3   5   3     3375.38     3686.16     31.64 o
   4   5   3      708.20      720.60     10.55 o
   5   5   3     1910.52     1859.79     26.82 o
   6   5   3        7.71        4.93      2.67 o
   7   5   3      254.57      255.51      8.16 o
   8   5   3       12.97       11.39      3.76 o
   9   5   3       96.09      110.38      6.50 o
   0   6   3      230.95      224.98      4.22 o
   1   6   3      852.12      793.69      6.03 o
   2   6   3        0.01        2.00      0.92 o
   3   6   3     1872.51     1807.55     16.89 o
   4   6   3      179.44      194.84      5.73 o
   5   6   3        6.75        7.24      2.61 o
   6   6   3       48.04       53.65      4.75 o
   7   6   3      130.86      149.67      7.67 o
   8   6   3        0.02       -0.42      4.59 o
   9   6   3       20.03       27.10      5.61 o
   1   7   3      605.44      598.84      5.21 o
   2   7   3      563.56      693.32      6.57 o
   3   7   3       65.18       63.51      2.19 o
   4   7   3      116.20      127.79      4.92 o
   5   7   3      977.10      892.45     19.05 o
   6   7   3       96.98      101.43      6.79 o
   7   7   3      268.78      262.47     11.86 o
   8   7   3       52.61       54.95      6.21 o
   0   8   3      270.11      248.36      3.57 o
   1   8   3      108.71      125.66      2.56 o
   2   8   3        3.92        4.55      1.08 o
   3   8   3      723.85      750.58      8.05 o
   4   8   3        3.07        1.16      2.34 o
   5   8   3      918.06      928.06     20.12 o
   6   8   3       17.20       18.49      4.68 o
   7   8   3        5.06        0.29      7.01 o
   8   8   3        9.30        8.51      4.71 o
   1   9   3     1505.84     1461.30     12.35 o
   2   9   3       25.78       23.93      1.51 o
   3   9   3      138.38      146.68      4.53 o
   4   9   3        1.27       -2.92      2.92 o
   5   9   3     1002.08      989.05     21.43 o
   6   9   3       32.44       41.17      5.78 o
   7   9   3       19.85       16.16      5.72 o
   8   9   3        4.52       -1.47      4.42 o
   0  10   3      135.72      131.71      2.89 o
   1  10   3      692.87      639.64      6.90 o
   2  10   3      245.99      229.11      4.46 o
   3  10   3      361.85      353.59      5.10 o
   4  10   3       99.63       89.71      5.70 o
   5  10   3      346.94      319.15     11.61 o
   6  10   3       98.03      104.70      7.88 o
   7  10   3      241.47      255.17     13.29 o
   1  11   3      218.23      219.34      4.66 o
   2  11   3       44.29       39.27      2.47 o
   3  11   3      284.33      276.97      5.07 o
   4  11   3      102.38      102.96      7.73 o
   5  11   3      299.20      310.19     12.13 o
   6  11   3       27.80       41.26      6.52 o
   7  11   3       36.76       49.63      7.87 o
   0  12   3       84.83       79.90      2.91 o
   1  12   3      321.19      282.17      5.23 o
   2  12   3      186.01      172.26      4.43 o
   3  12   3       94.75      111.73      4.18 o
   4  12   3       90.78       77.08      6.03 o
   5  12   3       44.00       39.30      6.29 o
   6  12   3      106.60      120.60      9.13 o
   1  13   3      412.08      430.12      7.25 o
   2  13   3      128.33      119.31      3.99 o
   3  13   3      257.55      259.00      9.08 o
   4  13   3      133.71      116.15      6.83 o
   5  13   3      699.76      766.48     20.55 o
   0  14   3      139.27      131.97      6.71 o
   1  14   3        0.35       -1.85      1.85 o
   2  14   3        5.64       -0.90      2.06 o
   3  14   3      282.29      304.97      7.82 o
   4  14   3       28.99       33.56      5.99 o
   1  15   3      161.06      170.44      4.52 o
   2  15   3        6.73        9.96      2.52 o
   3  15   3        7.81        5.99      2.80 o
   0  16   3       22.68       20.71      7.86 o
   1  16   3       24.81       37.40      2.42 o
   0   0   4    14419.71    13774.73    235.06 o
   1   0   4     1796.85     1812.91     13.51 o
   2   0   4    42888.04    41184.66    346.80 o
   3   0   4      437.65      537.31      7.66 o
   4   0   4      400.53      414.30      6.72 o
   5   0   4     1784.21     1894.56     19.64 o
   6   0   4       47.27       45.59      2.33 o
   7   0   4      637.53      628.07     14.34 o
   8   0   4       40.11       40.85      3.84 o
   9   0   4       12.59       11.75      3.92 o
   1   1   4      109.05      111.70      1.12 o
   2   1   4      989.92      969.31      7.07 o
   3   1   4       43.09       60.04      1.62 o
   4   1   4       46.82       51.62      1.51 o
   5   1   4        9.51        8.19      1.01 o
   6   1   4      268.70      286.13      3.66 o
   7   1   4        0.01       -1.45      1.45 o
   8   1   4       45.32       54.25      2.63 o
   9   1   4        0.99       -0.10      2.82 o
   0   2   4     1027.91     1102.88      8.97 o
   1   2   4       20.09       15.74      0.65 o
   2   2   4      376.87      413.10      3.84 o
   3   2   4      253.67      255.05      2.71 o
   4   2   4     3217.97     3380.49     23.96 o
   5   2   4      698.42      772.79      8.17 o
   6   2   4        0.95       -0.92      0.96 o
   7   2   4        1.28       -1.76      1.76 o
   8   2   4       19.31       21.45      3.58 o
   9   2   4        5.32        6.35      3.33 o
   1   3   4      397.21      359.07      2.73 o
   2   3   4     3729.92     3723.40     24.45 o
   3   3   4     1028.48     1092.25      9.05 o
   4   3   4      785.09      912.51      8.91 o
   5   3   4      503.50      459.65      5.47 o
   6   3   4      362.62      372.51      5.26 o
   7   3   4        0.04        1.27      2.34 o
   8   3   4      147.19      159.45      6.62 o
   9   3   4       40.73       44.26      4.25 o
   0   4   4      761.72      674.11      6.09 o
   1   4   4     4739.79     4755.88     28.98 o
   2   4   4      739.02      698.95      5.98 o
   3   4   4     1033.42      937.93      8.38 o
   4   4   4       33.81       21.29      1.53 o
   5   4   4       10.40        9.12      2.00 o
   6   4   4      730.89      746.51     11.85 o
   7   4   4      791.48      812.96     14.87 o
   8   4   4        1.71        3.18      3.37 o
   9   4   4       15.97       13.53      4.10 o
   1   5   4       40.44       55.05      1.18 o
   2   5   4       47.19       28.84      1.16 o
   3   5   4      129.37      122.56      2.87 o
   4   5   4     2819.39     2918.85     34.52 o
   5   5   4       33.16       26.97      3.21 o
   6   5   4       15.86       17.64      3.09 o
   7   5   4       96.27       77.59      5.77 o
   8   5   4       15.15       14.20      3.84 o
   9   5   4       30.59       20.58      4.87 o
   0   6   4       10.16       10.43      1.08 o
   1   6   4        2.02        1.65      0.51 o
   2   6   4      142.49      150.20      2.45 o
   3   6   4     1094.53     1185.11     11.37 o
   4   6   4      116.43      119.10      4.69 o
   5   6   4      103.65      105.55      4.37 o
   6   6   4      329.61      342.65     10.16 o
   7   6   4       42.01       45.12      5.09 o
   8   6   4       62.36       62.65      7.23 o
   1   7   4      362.32      346.31      3.42 o
   2   7   4     1549.92     1537.99     11.98 o
   3   7   4        4.61       -0.41      1.11 o
   4   7   4      499.12      492.89      9.63 o
   5   7   4       68.16       59.71      5.63 o
   6   7   4       78.16       81.95      5.70 o
   7   7   4      170.41      146.20     10.37 o
   8   7   4       42.75       46.01      7.04 o
   0   8   4      522.28      575.99      7.31 o
   1   8   4     1493.79     1419.20     10.74 o
   2   8   4      967.65     1010.22      8.73 o
   3   8   4     1244.00     1225.59     10.93 o
   4   8   4      626.07      610.37     10.28 o
   5   8   4      177.23      188.38     12.49 o
   6   8   4      185.44      167.10      7.54 o
   7   8   4       90.35       82.74      9.10 o
   8   8   4       56.08       59.82      6.59 o
   1   9   4      161.74      160.23      3.10 o
   2   9   4        0.08       -1.12      1.12 o
   3   9   4       14.55       18.78      1.89 o
   4   9   4      828.02      791.02     15.43 o
   5   9   4      788.49      781.19     15.99 o
   6   9   4       22.97       15.82      4.24 o
   7   9   4       33.57       40.53      7.29 o
   8   9   4        0.80        3.01      5.93 o
   0  10   4        0.08       -1.30      1.30 o
   1  10   4        0.35       -1.06      1.06 o
   2  10   4        0.01       -1.40      1.40 o
   3  10   4       42.89       42.43      2.24 o
   4  10   4      309.49      291.97      9.35 o
   5  10   4       52.18       60.57      6.38 o
   6  10   4        0.91        0.52      3.55 o
   7  10   4        9.54        4.34     10.52 o
   1  11   4      712.84      628.68      8.23 o
   2  11   4       58.56       55.20      2.69 o
   3  11   4        0.33       -1.56      1.56 o
   4  11   4      442.84      449.69     11.76 o
   5  11   4       26.92       25.63      6.22 o
   6  11   4       60.16       68.86      6.90 o
   7  11   4        0.06       -3.61      5.46 o
   0  12   4      487.21      467.89      7.59 o
   1  12   4      149.18      128.55      3.91 o
   2  12   4       23.10       25.43      2.57 o
   3  12   4      476.85      469.03      8.22 o
   4  12   4      711.47      716.94     15.84 o
   5  12   4      101.41      111.71      8.29 o
   6  12   4       40.02       41.30      6.09 o
   1  13   4        3.29       -1.78      1.78 o
   2  13   4       70.19       61.11      3.92 o
   3  13   4      140.17      150.88      5.59 o
   4  13   4        4.47        2.14      3.58 o
   5  13   4       92.99       93.62      8.38 o
   0  14   4       22.82       22.75      2.32 o
   1  14   4       52.04       53.16      2.92 o
   2  14   4        3.78        1.09      2.13 o
   3  14   4        3.27        0.10      2.90 o
   4  14   4       67.18       71.46      6.33 o
   1  15   4        6.59        6.24      2.07 o
   2  15   4       90.55       93.75      4.07 o
   3  15   4       13.96        9.60      3.04 o
   0  16   4      333.06      378.92     19.07 o
   1   1   5     5434.82     5608.10     29.36 o
   2   1   5      188.69      132.16      1.74 o
   3   1   5      392.19      447.96      3.91 o
   4   1   5     7513.43     7807.31     55.02 o
   5   1   5      711.91      728.16      6.61 o
   6   1   5       97.19       98.24      2.43 o
   7   1   5       37.30       38.24      1.99 o
   8   1   5       70.92       76.95      3.11 o
   9   1   5        0.10       -1.46      2.02 o
   0   2   5    16963.97    16742.28    128.34 o
   1   2   5     4442.48     4545.49     25.01 o
   2   2   5      879.05      838.28      6.43 o
   3   2   5      153.79      192.46      2.27 o
   4   2   5    10041.45    10163.87     68.77 o
   5   2   5      610.84      646.67      6.07 o
   6   2   5      667.89      649.12      6.74 o
   7   2   5      295.26      290.81      4.88 o
   8   2   5      565.22      587.80     14.16 o
   9   2   5        0.04       -3.14      3.17 o
   1   3   5      554.23      624.89      4.27 o
   2   3   5       31.13       11.29      0.75 o
   3   3   5     2882.58     3037.25     20.06 o
   4   3   5      187.68      198.42      3.39 o
   5   3   5      134.96      129.86      3.25 o
   6   3   5     2004.71     2015.97     24.24 o
   7   3   5        0.29       -0.09      2.05 o
   8   3   5      261.25      283.69      8.54 o
   9   3   5       17.22       10.57      4.40 o
   0   4   5       89.90       74.31      1.72 o
   1   4   5     1608.37     1627.32     11.20 o
   2   4   5      191.48      208.94      2.55 o
   3   4   5       89.41      100.96      2.17 o
   4   4   5     2051.33     2131.74     18.94 o
   5   4   5        1.36        4.57      1.31 o
   6   4   5       10.20        5.14      3.00 o
   7   4   5        9.30       10.21      3.81 o
   8   4   5       36.27       38.32      4.32 o
   9   4   5        0.02       -3.43      4.38 o
   1   5   5      306.28      377.27      3.63 o
   2   5   5      754.93      708.91      6.48 o
   3   5   5       49.17       55.68      1.78 o
   4   5   5     3128.88     3227.97     28.84 o
   5   5   5       57.16       54.39      3.86 o
   6   5   5      540.65      537.85     10.85 o
   7   5   5       60.31       57.27      5.36 o
   8   5   5       98.33      106.16      6.02 o
   9   5   5        1.88       -1.58      3.88 o
   0   6   5     3422.85     3417.16     28.77 o
   1   6   5      360.27      371.16      3.78 o
   2   6   5        4.98       10.09      1.16 o
   3   6   5     1997.08     2058.61     16.53 o
   4   6   5     3602.92     3628.23     32.06 o
   5   6   5      261.90      260.16      6.68 o
   6   6   5      646.10      640.83     11.48 o
   7   6   5        0.44       -3.22      3.22 o
   8   6   5      168.38      169.04      8.28 o
   1   7   5      322.32      416.25      3.90 o
   2   7   5     1983.67     2047.13     15.96 o
   3   7   5       19.24       24.51      1.25 o
   4   7   5       11.78       24.10      2.42 o
   5   7   5      750.99      749.71     13.40 o
   6   7   5      154.54      138.56      6.74 o
   7   7   5        3.31       -0.41      3.85 o
   8   7   5        5.82        6.56      5.26 o
   0   8   5      979.09     1008.53     11.63 o
   1   8   5      409.09      431.40      4.16 o
   2   8   5      169.57      179.51      3.16 o
   3   8   5      266.29      284.09      3.93 o
   4   8   5       20.15       26.61      2.79 o
   5   8   5      250.91      246.96      7.66 o
   6   8   5        1.26       -1.70      3.25 o
   7   8   5        3.10       -2.20      3.80 o
   8   8   5       42.57       46.09      7.14 o
   1   9   5      132.24      126.09      2.18 o
   2   9   5     1736.42     1735.65     13.85 o
   3   9   5        0.00       -0.37      1.30 o
   4   9   5      504.14      511.13      8.93 o
   5   9   5      214.47      207.59      7.46 o
   6   9   5       72.79       81.85      6.16 o
   7   9   5       10.21        9.26      5.41 o
   0  10   5     4411.42     4366.77     38.61 o
   1  10   5       56.17       53.89      2.14 o
   2  10   5     1010.41      980.00     10.25 o
   3  10   5      442.44      419.76      5.80 o
   4  10   5     1034.05     1069.42     15.16 o
   5  10   5      292.59      297.79     10.27 o
   6  10   5       59.05       55.74      5.63 o
   7  10   5       14.91       20.57      6.65 o
   1  11   5       47.15       54.40      3.09 o
   2  11   5      458.83      482.40      7.35 o
   3  11   5        0.00        0.78      1.77 o
   4  11   5        0.17       -1.02      2.79 o
   5  11   5        0.00        1.53      3.81 o
   6  11   5       33.75       28.47      5.36 o
   0  12   5     1563.17     1450.02     17.39 o
   1  12   5        0.92       -1.67      1.67 o
   2  12   5      433.48      396.56      7.09 o
   3  12   5      788.49      768.71     11.34 o
   4  12   5      147.55      168.44      6.48 o
   5  12   5      132.48      128.27      7.76 o
   6  12   5       12.86       12.80      5.00 o
   1  13   5       28.90       17.60      2.28 o
   2  13   5      575.42      595.20      8.97 o
   3  13   5       65.20       79.74      4.29 o
   4  13   5       20.30       21.31      3.16 o
   5  13   5        6.40        3.45      4.42 o
   0  14   5      679.90      677.65     12.11 o
   1  14   5        4.23       -1.77      1.77 o
   2  14   5      133.73      138.61      4.57 o
   3  14   5        0.01       -2.51      2.51 o
   4  14   5       66.01      102.64      9.44 o
   1  15   5        0.88       -1.25      1.91 o
   2  15   5       46.28       45.13      3.32 o
   3  15   5       30.43       33.15      3.66 o
   0   0   6     7013.30     7114.75     75.52 o
   1   0   6      251.53      249.57      2.78 o
   2   0   6      101.18      106.21      2.13 o
   3   0   6     3414.69     3611.59     39.75 o
   4   0   6     7247.28     8096.33     79.58 o
   5   0   6       81.00       72.64      2.55 o
   6   0   6      484.83      484.52      7.26 o
   7   0   6      332.34      360.30      8.97 o
   8   0   6      382.54      377.35     11.22 o
   9   0   6       24.96       28.92      4.53 o
   1   1   6     2302.54     2380.79     12.96 o
   2   1   6      885.71      793.69      5.45 o
   3   1   6      396.90      404.84      3.79 o
   4   1   6     1388.31     1371.78     10.80 o
   5   1   6      440.15      451.73      4.64 o
   6   1   6      503.95      515.43      6.86 o
   7   1   6        9.35        8.00      1.68 o
   8   1   6       97.94      108.13      3.93 o
   9   1   6        1.24       -1.61      2.13 o
   0   2   6     7418.82     7610.17     58.76 o
   1   2   6      189.01      216.26      1.91 o
   2   2   6     1381.43     1428.24     10.72 o
   3   2   6      814.82      894.81      6.91 o
   4   2   6     2572.96     2835.05     20.63 o
   5   2   6     1045.91     1109.51      9.30 o
   6   2   6        0.26        1.90      1.12 o
   7   2   6      129.26      119.28      3.19 o
   8   2   6       12.76       10.46      2.85 o
   9   2   6       18.20       16.13      3.13 o
   1   3   6       27.73       20.02      0.74 o
   2   3   6       26.72       53.43      1.34 o
   3   3   6     1995.47     2240.04     15.91 o
   4   3   6     3439.54     3574.69     25.54 o
   5   3   6      228.34      232.61      4.21 o
   6   3   6      558.14      548.57      8.43 o
   7   3   6        0.41        1.78      2.00 o
   8   3   6       56.54       47.51      4.50 o
   9   3   6       15.52       12.58      4.55 o
   0   4   6     3715.85     3490.91     29.15 o
   1   4   6       17.31       31.73      1.03 o
   2   4   6       84.81       87.12      1.91 o
   3   4   6     3962.38     3993.82     28.76 o
   4   4   6     1498.96     1569.25     16.23 o
   5   4   6      753.21      791.85      9.32 o
   6   4   6      917.13      925.12     13.17 o
   7   4   6      224.85      232.43      9.17 o
   8   4   6        2.85       -2.34      3.30 o
   9   4   6        4.52       -1.37      4.11 o
   1   5   6        1.27        0.29      0.47 o
   2   5   6     2255.33     2306.76     17.52 o
   3   5   6      131.45      164.33      2.55 o
   4   5   6      121.93      160.86      3.23 o
   5   5   6      518.54      533.32      8.23 o
   6   5   6        0.22       -2.77      2.77 o
   7   5   6        0.77       -0.50      3.54 o
   8   5   6       45.33       43.92      5.78 o
   9   5   6       24.26       30.64      5.35 o
   0   6   6     2883.96     3276.54     26.69 o
   1   6   6      589.82      669.98      5.41 o
   2   6   6        8.24       18.01      1.14 o
   3   6   6      239.88      212.92      3.04 o
   4   6   6      371.08      390.89      5.53 o
   5   6   6      441.65      435.04      8.72 o
   6   6   6      155.23      149.15      7.96 o
   7   6   6       61.45       52.09      6.37 o
   8   6   6       32.14       25.66      5.14 o
   1   7   6      110.01       92.57      1.95 o
   2   7   6      226.98      186.75      3.03 o
   3   7   6      293.49      301.08      4.06 o
   4   7   6      388.58      354.23      5.13 o
   5   7   6        4.33        0.33      3.34 o
   6   7   6       42.97       44.46      4.84 o
   7   7   6        7.39        8.77      4.82 o
   8   7   6      103.81      102.68      8.57 o
   0   8   6     1231.87     1222.04     12.32 o
   1   8   6      113.07       95.95      1.82 o
   2   8   6        3.70        3.02      1.13 o
   3   8   6     2243.66     2159.90     16.59 o
   4   8   6      665.36      666.45      9.11 o
   5   8   6      275.91      255.15      8.38 o
   6   8   6       80.96       71.34      6.28 o
   7   8   6      104.35      103.57      8.45 o
   8   8   6        7.26       11.66      5.50 o
   1   9   6      142.03      122.90      2.22 o
   2   9   6     1316.22     1280.78     11.36 o
   3   9   6      291.56      298.20      4.60 o
   4   9   6      147.09      155.00      4.26 o
   5   9   6      278.96      250.04      9.29 o
   6   9   6        6.41        6.94      3.76 o
   7   9   6        1.43       -2.23      4.57 o
   0  10   6      394.58      374.19      5.67 o
   1  10   6      614.04      628.99      7.79 o
   2  10   6     1075.94     1090.38     11.19 o
   3  10   6       66.72       64.94      2.54 o
   4  10   6      210.91      224.98      5.14 o
   5  10   6       14.81        8.28      4.01 o
   6  10   6        4.58        0.72      3.68 o
   7  10   6      114.39      124.73      9.78 o
   1  11   6      915.59      898.14     10.79 o
   2  11   6     1661.55     1607.05     16.76 o
   3  11   6      232.72      231.56      6.25 o
   4  11   6       20.98       23.04      3.46 o
   5  11   6        1.91        2.34      4.01 o
   6  11   6      152.17      168.45      8.94 o
   0  12   6      102.15      101.30      3.41 o
   1  12   6       64.08       62.40      3.41 o
   2  12   6       55.55       48.68      2.90 o
   3  12   6      268.88      285.68      6.75 o
   4  12   6       82.35       91.61      4.29 o
   5  12   6      104.51       99.63      7.30 o
   6  12   6       90.20      104.93      7.96 o
   1  13   6        0.44       -1.47      1.80 o
   2  13   6        2.03        0.67      2.19 o
   3  13   6      117.81      131.91      8.27 o
   4  13   6       13.48       13.93      3.01 o
   5  13   6       27.40       20.73      5.25 o
   0  14   6        0.19       -1.86      2.41 o
   1  14   6      172.07      179.42      4.74 o
   2  14   6        0.02        0.81      2.11 o
   3  14   6        8.01       11.11      3.28 o
   4  14   6       15.68       10.79      5.79 o
   1  15   6       34.19       24.07      2.44 o
   2  15   6      387.19      416.60      8.65 o
   3  15   6       23.89       22.02      3.45 o
   1   1   7     3088.55     3024.68     16.30 o
   2   1   7     1122.74     1147.16      7.36 o
   3   1   7      954.73     1186.69      9.09 o
   4   1   7      402.20      420.24      4.99 o
   5   1   7      109.29      107.42      2.31 o
   6   1   7       37.08       45.22      1.90 o
   7   1   7        0.89       -0.34      1.97 o
   8   1   7        0.30       -0.66      2.11 o
   9   1   7       21.61       25.10      3.08 o
   0   2   7     6835.69     6718.44     51.97 o
   1   2   7      146.71      100.59      1.41 o
   2   2   7      384.22      396.00      3.49 o
   3   2   7      217.66      143.37      2.20 o
   4   2   7     1605.00     1811.61     14.02 o
   5   2   7       54.08       43.97      1.69 o
   6   2   7     1171.98     1188.90     10.75 o
   7   2   7      296.74      336.55      5.65 o
   8   2   7        3.57        1.55      2.96 o
   9   2   7      147.56      166.55      6.43 o
   1   3   7    11917.19    11965.44     67.41 o
   2   3   7     2631.25     2799.92     18.44 o
   3   3   7       18.76       22.27      1.16 o
   4   3   7      108.97      140.85      2.61 o
   5   3   7      113.13      120.61      2.44 o
   6   3   7      234.60      237.92      5.51 o
   7   3   7       76.58       74.86      4.05 o
   8   3   7      112.47      104.04      3.93 o
   9   3   7       68.99       54.18      5.95 o
   0   4   7      489.94      544.26      5.79 o
   1   4   7      264.49      281.34      2.82 o
   2   4   7     3166.41     3514.01     24.30 o
   3   4   7       27.31       45.40      1.39 o
   4   4   7        9.01        8.60      0.94 o
   5   4   7       32.16       37.51      2.10 o
   6   4   7      382.72      396.67      7.08 o
   7   4   7      168.78      166.29      7.67 o
   8   4   7       11.54        7.87      3.63 o
   9   4   7      110.29       93.57      7.04 o
   1   5   7      950.51      909.33      6.72 o
   2   5   7     3618.46     3713.24     27.85 o
   3   5   7     1608.30     1605.07     12.91 o
   4   5   7      319.91      301.37      4.70 o
   5   5   7     2725.50     2723.63     28.61 o
   6   5   7      581.18      585.29     11.66 o
   7   5   7       82.35       77.20      6.52 o
   8   5   7      178.60      183.32      9.55 o
   0   6   7     3201.77     3178.65     27.26 o
   1   6   7     1030.35      979.70      7.25 o
   2   6   7      902.13      927.01      8.41 o
   3   6   7     1493.65     1405.44     11.75 o
   4   6   7      201.79      188.69      3.98 o
   5   6   7      353.34      351.59      6.23 o
   6   6   7       85.07       71.30      4.74 o
   7   6   7       61.46       68.98      5.91 o
   8   6   7       32.03       35.57      5.28 o
   1   7   7        2.54        2.62      0.62 o
   2   7   7     1134.19     1096.11      9.43 o
   3   7   7     1132.71     1110.61      9.55 o
   4   7   7      536.35      558.57      7.30 o
   5   7   7      220.67      209.65      7.67 o
   6   7   7       24.00       17.53      4.05 o
   7   7   7        3.30       -0.18      4.46 o
   8   7   7        2.09        1.02      5.00 o
   0   8   7     1386.19     1392.53     13.69 o
   1   8   7      305.88      304.35      3.80 o
   2   8   7      836.79      863.75      8.10 o
   3   8   7      581.83      587.64      6.24 o
   4   8   7      164.67      152.83      5.74 o
   5   8   7      353.37      339.01      9.14 o
   6   8   7        0.08       -4.10      4.10 o
   7   8   7       63.77       77.51      7.89 o
   8   8   7        6.31       14.25      5.80 o
   1   9   7      387.69      363.97      4.14 o
   2   9   7     2470.96     2434.12     18.71 o
   3   9   7     1186.42     1177.75     11.31 o
   4   9   7      328.06      325.82      6.88 o
   5   9   7      406.20      408.37     11.65 o
   6   9   7       52.93       50.27      8.08 o
   7   9   7        1.27        3.63      5.25 o
   0  10   7     2201.30     2177.43     21.23 o
   1  10   7      129.35      112.45      2.42 o
   2  10   7      294.37      295.84      4.95 o
   3  10   7     2474.52     2422.44     21.33 o
   4  10   7       92.88       97.66      4.60 o
   5  10   7      242.06      240.25      9.35 o
   6  10   7        5.84        7.95      4.19 o
   7  10   7       43.80       53.89      7.87 o
   1  11   7        0.82       -2.02      2.02 o
   2  11   7       96.17       85.16      3.51 o
   3  11   7       63.17       59.58      3.09 o
   4  11   7        4.52        3.66      2.27 o
   5  11   7      243.49      249.52      9.88 o
   6  11   7        1.89        6.83      4.37 o
   0  12   7        4.92        1.65      1.70 o
   1  12   7       17.95       24.88      2.59 o
   2  12   7        8.29        3.94      1.97 o
   3  12   7       83.66       78.22      4.71 o
   4  12   7       60.07       62.43      4.48 o
   5  12   7       36.82       32.82      5.64 o
   6  12   7       15.26       13.86      5.14 o
   1  13   7      278.87      299.31      6.04 o
   2  13   7        6.61        5.52      2.38 o
   3  13   7      115.32      111.72      4.71 o
   4  13   7       33.11       39.09      3.96 o
   5  13   7       61.33       58.62      6.51 o
   0  14   7       12.88       17.12      3.93 o
   1  14   7       15.28       12.38      2.80 o
   2  14   7        0.29       -0.27      2.31 o
   3  14   7       91.77      109.81      5.67 o
   4  14   7       22.59       29.71      4.01 o
   1  15   7       62.09       59.34      3.07 o
   2  15   7        0.91        0.32      2.60 o
   0   0   8      174.23      130.06      4.78 o
   1   0   8     5517.63     5180.88     40.56 o
   2   0   8     8266.85     8683.62     63.72 o
   3   0   8    10574.70    10720.33    163.65 o
   4   0   8      394.39      444.70      7.11 o
   5   0   8        7.93       21.77      1.87 o
   6   0   8      106.01      116.37      3.79 o
   7   0   8      590.02      570.92     14.40 o
   8   0   8        3.66        6.07      3.88 o
   9   0   8      123.21      151.71      6.67 o
   1   1   8     4372.38     4309.29     23.43 o
   2   1   8       26.73       21.52      0.77 o
   3   1   8       84.53       53.33      1.47 o
   4   1   8       71.92       82.50      2.04 o
   5   1   8     1197.37     1203.30     10.68 o
   6   1   8      587.31      583.13      6.95 o
   7   1   8       19.38       17.21      2.18 o
   8   1   8       16.40       12.64      2.83 o
   9   1   8      284.10      306.43      7.36 o
   0   2   8     1552.27     1717.34     14.62 o
   1   2   8      129.14      158.89      1.85 o
   2   2   8     1661.36     1931.58     12.40 o
   3   2   8     3268.15     3555.97     23.43 o
   4   2   8        0.45       -0.92      0.92 o
   5   2   8      426.49      429.16      5.01 o
   6   2   8     1254.17     1219.91     14.91 o
   7   2   8      143.51      141.46      3.95 o
   8   2   8        6.37        5.45      3.12 o
   9   2   8        0.94        2.02      3.33 o
   1   3   8      115.52       76.03      1.37 o
   2   3   8      668.48      643.64      5.17 o
   3   3   8      174.50      140.39      2.43 o
   4   3   8      396.00      387.36      4.44 o
   5   3   8     2179.91     2253.95     17.34 o
   6   3   8     2000.09     1966.14     19.92 o
   7   3   8       80.24       78.62      3.69 o
   8   3   8        0.24        4.43      2.97 o
   9   3   8      541.68      609.57     19.46 o
   0   4   8      935.18      949.86     10.91 o
   1   4   8     4129.89     3979.91     25.52 o
   2   4   8     3923.04     4311.23     28.52 o
   3   4   8      481.28      415.84      4.91 o
   4   4   8      663.57      626.41      6.34 o
   5   4   8      269.14      261.48      4.76 o
   6   4   8      186.73      174.29      4.82 o
   7   4   8      977.00      972.47     14.47 o
   8   4   8       10.60        5.29      4.15 o
   9   4   8        1.84        3.35      4.47 o
   1   5   8     1148.93     1052.86      7.89 o
   2   5   8      402.89      438.93      4.65 o
   3   5   8     1093.22     1109.44      9.68 o
   4   5   8        9.44        9.12      1.18 o
   5   5   8      191.85      177.63      5.01 o
   6   5   8      173.88      186.68      4.78 o
   7   5   8        5.74        7.59      4.16 o
   8   5   8        5.99        0.09      4.03 o
   0   6   8     1129.37     1233.06     12.07 o
   1   6   8        0.85        0.57      0.60 o
   2   6   8        0.00        1.99      1.00 o
   3   6   8      691.03      705.43      7.23 o
   4   6   8      122.74      115.79      3.37 o
   5   6   8        5.80        7.17      1.94 o
   6   6   8      124.44      131.15      5.93 o
   7   6   8       12.54       12.05      4.18 o
   8   6   8       46.12       56.66      6.22 o
   1   7   8      201.47      187.62      2.48 o
   2   7   8      374.34      408.89      5.15 o
   3   7   8       19.99       21.38      1.52 o
   4   7   8      147.89      141.86      4.72 o
   5   7   8      335.11      363.26      7.36 o
   6   7   8      103.06      110.57      6.43 o
   7   7   8       20.48       11.31      5.30 o
   8   7   8        8.92        4.72      5.25 o
   0   8   8     1157.61     1129.37     11.76 o
   1   8   8     1680.74     1692.83     13.79 o
   2   8   8       97.52       97.45      2.74 o
   3   8   8      409.21      421.53      5.39 o
   4   8   8     1330.40     1329.60     16.29 o
   5   8   8       11.94        8.19      2.77 o
   6   8   8       25.60       24.69      4.63 o
   7   8   8       53.83       51.39      7.12 o
   8   8   8        6.56       -1.96      5.11 o
   1   9   8     1240.55     1229.73     10.47 o
   2   9   8     1137.11     1135.02     10.32 o
   3   9   8     1583.88     1592.69     14.39 o
   4   9   8       12.63       13.93      2.34 o
   5   9   8      215.63      207.64      9.65 o
   6   9   8        0.05       -3.68      3.68 o
   7   9   8       25.21       33.07      6.88 o
   0  10   8      101.95      107.94      3.83 o
   1  10   8       71.14       55.96      2.05 o
   2  10   8       51.24       58.64      2.68 o
   3  10   8      107.93       98.38      3.49 o
   4  10   8       28.87       22.85      2.57 o
   5  10   8       12.19       13.23      4.70 o
   6  10   8        2.21       -1.08      4.39 o
   7  10   8        3.32        6.19      5.64 o
   1  11   8     3859.46     3697.73     31.37 o
   2  11   8      711.34      699.04      9.54 o
   3  11   8      143.04      159.90      4.63 o
   4  11   8        2.17       -2.32      2.32 o
   5  11   8      377.97      407.30     12.41 o
   6  11   8       16.12       19.14      5.81 o
   0  12   8      162.02      178.91      5.66 o
   1  12   8      240.26      269.08      8.96 o
   2  12   8        5.67        0.31      1.93 o
   3  12   8      295.52      292.82      7.00 o
   4  12   8        0.03        0.31      2.56 o
   5  12   8        0.03       -3.57      3.77 o
   1  13   8        8.17       16.52      2.51 o
   2  13   8        4.39        0.75      2.88 o
   3  13   8       25.49       24.65      3.15 o
   4  13   8       15.58       15.81      3.27 o
   5  13   8       31.15       20.67      6.08 o
   0  14   8        4.57        7.65      2.61 o
   1  14   8        1.76        2.59      2.06 o
   2  14   8       36.00       37.07      3.73 o
   3  14   8       56.40       63.74      4.76 o
   4  14   8       67.36       69.67      5.24 o
   1  15   8      364.99      393.67      7.74 o
   2  15   8       57.00       65.84      4.10 o
   1   1   9     1978.52     1994.13     12.14 o
   2   1   9        2.52        0.65      0.55 o
   3   1   9       26.35       33.76      1.22 o
   4   1   9        1.49        3.32      0.97 o
   5   1   9      216.35      203.29      3.55 o
   6   1   9        0.15       -1.55      1.55 o
   7   1   9        2.05        2.59      2.47 o
   8   1   9       65.88       70.64      4.12 o
   9   1   9      145.92      155.07      7.92 o
   0   2   9      292.54      472.87      5.65 o
   1   2   9      743.92      670.07      4.89 o
   2   2   9     1640.24     1593.82     10.29 o
   3   2   9      887.20      870.48      7.16 o
   4   2   9     1295.88     1263.84     10.54 o
   5   2   9       14.94       19.69      1.48 o
   6   2   9      929.77      934.92     11.42 o
   7   2   9      733.52      763.07     15.62 o
   8   2   9       44.52       52.76      3.54 o
   9   2   9       34.63       36.98      4.36 o
   1   3   9       21.01       39.46      1.08 o
   2   3   9     4174.20     4484.00     27.72 o
   3   3   9       19.51       22.00      1.16 o
   4   3   9       22.65       29.47      1.47 o
   5   3   9       40.79       38.04      1.77 o
   6   3   9      687.57      673.46     10.50 o
   7   3   9      105.68       89.67      5.63 o
   8   3   9      226.07      261.72      9.62 o
   9   3   9        7.22        9.01      3.04 o
   0   4   9     5419.09     5929.89     51.81 o
   1   4   9     1353.87     1548.22     11.04 o
   2   4   9      166.08      168.39      2.41 o
   3   4   9      321.88      354.78      4.24 o
   4   4   9      148.26      131.48      2.75 o
   5   4   9        0.97        1.37      1.58 o
   6   4   9      483.79      468.36      8.20 o
   7   4   9       83.57       79.22      5.46 o
   8   4   9       66.06       71.05      6.37 o
   1   5   9        2.89        0.22      0.68 o
   2   5   9     1662.20     1679.57     12.62 o
   3   5   9       49.83       36.89      1.57 o
   4   5   9      311.28      302.77      4.02 o
   5   5   9      505.26      503.71      8.40 o
   6   5   9       33.90       29.54      2.69 o
   7   5   9      296.13      282.96     10.36 o
   8   5   9       10.47        1.99      4.49 o
   0   6   9        7.50       12.99      1.36 o
   1   6   9     1078.69     1057.37      7.92 o
   2   6   9        0.67        1.09      0.82 o
   3   6   9     1034.79      964.93      9.29 o
   4   6   9      632.67      635.59      6.76 o
   5   6   9        1.34       -0.65      1.90 o
   6   6   9       10.06        6.52      2.04 o
   7   6   9       81.21       80.94      7.60 o
   8   6   9       65.14       54.90      6.19 o
   1   7   9       46.85       57.35      1.52 o
   2   7   9      125.90      127.42      2.94 o
   3   7   9       19.10       17.40      1.54 o
   4   7   9       46.17       40.47      2.48 o
   5   7   9       56.12       56.51      4.48 o
   6   7   9      147.94      127.92      6.98 o
   7   7   9       35.32       44.87      6.59 o
   8   7   9      101.75      100.49      8.81 o
   0   8   9      143.11      144.77      3.43 o
   1   8   9      841.03      838.41      7.17 o
   2   8   9      657.28      588.63      6.83 o
   3   8   9     1250.67     1217.61     12.03 o
   4   8   9      373.95      368.57      8.76 o
   5   8   9       21.28       17.76      2.58 o
   6   8   9       49.15       45.64      6.31 o
   7   8   9        0.75       -3.33      4.55 o
   1   9   9       19.82       16.42      1.60 o
   2   9   9      769.26      768.91      8.82 o
   3   9   9       66.65       69.17      3.14 o
   4   9   9       46.57       43.09      3.19 o
   5   9   9        6.96        6.28      2.15 o
   6   9   9       70.25       89.42      7.64 o
   7   9   9        4.08        7.43      5.40 o
   0  10   9     4412.52     4285.90     43.98 o
   1  10   9     1791.35     1715.00     16.31 o
   2  10   9       45.54       45.43      2.74 o
   3  10   9        3.76        2.10      1.90 o
   4  10   9      127.14      129.86      5.12 o
   5  10   9        0.39       -2.58      2.58 o
   6  10   9       19.29       17.74      5.06 o
   7  10   9      144.05      147.46     10.67 o
   1  11   9       64.64       60.49      2.40 o
   2  11   9        0.03       -1.99      1.99 o
   3  11   9      180.08      156.02      5.45 o
   4  11   9        6.60        2.17      2.80 o
   5  11   9       81.12       88.29      9.45 o
   6  11   9       53.20       56.12      7.20 o
   0  12   9     1367.46     1301.43     17.96 o
   1  12   9       39.01       32.10      3.32 o
   2  12   9        0.27        0.08      2.15 o
   3  12   9       37.98       35.77      3.78 o
   4  12   9       10.00        8.41      3.17 o
   5  12   9        0.00       -1.64      4.48 o
   1  13   9      107.87      107.41      4.32 o
   2  13   9       74.25       69.64      4.27 o
   3  13   9        4.67       -2.20      2.95 o
   4  13   9       20.34       28.47      3.93 o
   0  14   9     1012.62     1067.36     18.20 o
   1  14   9      232.74      263.04      5.86 o
   2  14   9       81.25       69.95      4.48 o
   3  14   9       95.44      107.39      5.82 o
   1  15   9       16.97       20.83      3.42 o
   2  15   9      125.01      136.85      5.26 o
   0   0  10     7832.00     7449.90     84.79 o
   1   0  10     3127.55     3347.07     26.88 o
   2   0  10     5203.43     5365.11     47.44 o
   3   0  10      169.51      168.31      3.13 o
   4   0  10      753.38      660.42      8.56 o
   5   0  10      568.45      558.55      8.35 o
   6   0  10      266.52      249.99      8.34 o
   7   0  10      266.44      268.52     10.10 o
   8   0  10       35.68       47.25      7.26 o
   9   0  10       61.58       54.96      5.86 o
   1   1  10      328.10      370.84      3.73 o
   2   1  10      251.73      202.43      2.54 o
   3   1  10        2.24        2.70      0.84 o
   4   1  10       33.98       32.00      1.42 o
   5   1  10      114.14      107.08      2.85 o
   6   1  10        0.06       -0.17      1.73 o
   7   1  10       67.08       64.96      4.01 o
   8   1  10      223.92      241.73      6.98 o
   9   1  10       31.46       40.75      3.23 o
   0   2  10     3045.67     3439.13     27.66 o
   1   2  10     1448.43     1625.77     10.26 o
   2   2  10        7.46        0.18      0.62 o
   3   2  10      367.53      373.90      4.59 o
   4   2  10      346.67      357.33      4.48 o
   5   2  10        9.97        9.55      1.42 o
   6   2  10        6.02        4.55      2.54 o
   7   2  10      120.97      134.74      4.66 o
   8   2  10       46.32       46.18      4.08 o
   9   2  10        7.79        9.02      3.74 o
   1   3  10     2826.55     3174.31     18.68 o
   2   3  10     1985.14     1849.98     12.17 o
   3   3  10       10.89        4.33      0.99 o
   4   3  10      437.31      468.33      5.31 o
   5   3  10      135.56      120.91      3.02 o
   6   3  10       16.98       13.26      2.03 o
   7   3  10      179.59      186.53      5.43 o
   8   3  10      721.34      694.14     13.98 o
   0   4  10    15853.44    16548.21    139.17 o
   1   4  10      398.19      425.56      3.97 o
   2   4  10       40.25       39.18      1.25 o
   3   4  10      155.83      158.37      2.98 o
   4   4  10     3048.01     2948.24     23.64 o
   5   4  10        7.88        6.32      1.58 o
   6   4  10      366.51      374.06      6.39 o
   7   4  10       64.04       55.09      4.48 o
   8   4  10      222.28      207.36      7.14 o
   1   5  10      172.96      232.13      2.78 o
   2   5  10     1203.87     1138.02      8.65 o
   3   5  10        3.12        1.41      0.98 o
   4   5  10        7.58        4.41      1.19 o
   5   5  10       66.08       62.41      2.40 o
   6   5  10      210.08      208.45      5.56 o
   7   5  10        1.70        2.25      2.32 o
   8   5  10        6.95        3.19      4.33 o
   0   6  10       46.20       59.45      3.32 o
   1   6  10      437.89      465.39      4.44 o
   2   6  10      186.04      178.35      2.93 o
   3   6  10      106.09      103.09      2.70 o
   4   6  10      397.81      388.60      5.28 o
   5   6  10      337.58      319.39      6.33 o
   6   6  10       92.51       94.26      3.89 o
   7   6  10      118.84      106.01      7.09 o
   8   6  10       16.34       20.03      5.10 o
   1   7  10      230.62      235.94      2.91 o
   2   7  10     2188.96     2064.96     17.08 o
   3   7  10      366.28      318.40      4.74 o
   4   7  10      237.73      244.37      4.66 o
   5   7  10      250.45      252.90      6.06 o
   6   7  10      137.31      161.56      4.90 o
   7   7  10       92.81       72.18      7.66 o
   8   7  10      282.62      308.30     13.91 o
   0   8  10     4985.63     4885.08     43.49 o
   1   8  10        4.35        3.36      1.03 o
   2   8  10      105.49      108.79      2.96 o
   3   8  10      409.77      408.04      5.94 o
   4   8  10     2714.45     2832.46     26.58 o
   5   8  10       62.44       58.92      3.43 o
   6   8  10      662.44      650.04     15.42 o
   7   8  10        6.65        1.34      5.14 o
   1   9  10       32.40       30.91      1.78 o
   2   9  10      882.29      861.75     10.06 o
   3   9  10      326.09      300.56      5.74 o
   4   9  10       78.15       95.13      3.29 o
   5   9  10        0.10       -2.17      2.17 o
   6   9  10       61.18       61.23      6.08 o
   7   9  10       76.06       69.09      8.53 o
   0  10  10     2389.98     2264.69     25.20 o
   1  10  10      211.70      230.12      4.69 o
   2  10  10        0.89        1.63      2.08 o
   3  10  10      135.46      136.26      4.54 o
   4  10  10       71.20       71.45      3.36 o
   5  10  10       41.96       44.64      3.89 o
   6  10  10       47.07       44.58      5.82 o
   1  11  10       79.58       81.91      2.74 o
   2  11  10      645.16      640.02      9.57 o
   3  11  10        0.03       -2.16      2.16 o
   4  11  10       23.12       11.37      3.17 o
   5  11  10       29.94       31.96      3.77 o
   6  11  10      170.73      206.63     11.13 o
   0  12  10      374.98      425.64      8.01 o
   1  12  10       67.08       63.49      2.66 o
   2  12  10        5.98        3.37      2.40 o
   3  12  10       21.25       24.99      3.23 o
   4  12  10      321.72      325.97      9.13 o
   5  12  10       40.49       51.41      6.95 o
   1  13  10       29.43       33.84      3.06 o
   2  13  10       45.53       40.55      3.81 o
   3  13  10        9.47        8.38      3.67 o
   4  13  10        2.31        4.53      3.31 o
   0  14  10      156.66      196.73      8.50 o
   1  14  10       27.13       27.16      2.93 o
   2  14  10        4.02        2.91      2.93 o
   3  14  10       61.77       53.80      4.78 o
   1  15  10        9.32        5.34      2.20 o
   1   1  11     2659.36     2672.00     16.36 o
   2   1  11      366.71      344.23      3.54 o
   3   1  11      182.75      192.24      2.62 o
   4   1  11       67.53       77.95      1.99 o
   5   1  11      178.80      185.74      3.51 o
   6   1  11      339.48      321.35     13.27 o
   7   1  11      304.77      317.52      9.36 o
   8   1  11       53.50       67.16      4.31 o
   0   2  11     5261.25     5398.49     44.28 o
   1   2  11      336.47      429.31      3.90 o
   2   2  11      260.62      252.41      2.79 o
   3   2  11     1888.60     1930.80     14.93 o
   4   2  11      689.97      696.33      6.69 o
   5   2  11      293.90      289.36      5.47 o
   6   2  11       89.86       95.57      3.77 o
   7   2  11      639.88      683.66     12.03 o
   8   2  11       56.87       50.13      3.75 o
   1   3  11     1466.23     1448.33      9.48 o
   2   3  11     1241.78     1195.64      8.55 o
   3   3  11      176.29      212.38      3.90 o
   4   3  11      338.32      307.00      5.38 o
   5   3  11      346.92      355.31      5.45 o
   6   3  11      290.94      287.11      6.08 o
   7   3  11      242.39      232.77      5.90 o
   8   3  11      167.50      155.52      7.03 o
   0   4  11      240.53      284.37      5.07 o
   1   4  11      263.93      311.31      3.36 o
   2   4  11      153.92      136.78      2.02 o
   3   4  11       26.58       32.24      1.53 o
   4   4  11       46.70       49.02      2.50 o
   5   4  11        8.30        5.12      1.59 o
   6   4  11       62.47       57.22      3.54 o
   7   4  11      834.07      838.15     15.74 o
   8   4  11      175.39      172.01      7.01 o
   1   5  11      135.07      154.29      2.32 o
   2   5  11      370.70      345.50      3.94 o
   3   5  11      460.49      443.97      5.05 o
   4   5  11      139.58      148.08      3.69 o
   5   5  11      246.45      268.05      4.62 o
   6   5  11       47.03       42.30      3.92 o
   7   5  11        0.20       -2.51      3.86 o
   8   5  11       84.91       93.24      7.20 o
   0   6  11      511.20      440.53      6.73 o
   1   6  11      391.91      386.91      4.05 o
   2   6  11        5.15        8.59      1.14 o
   3   6  11     1267.36     1273.31     11.84 o
   4   6  11      848.17      829.41      9.20 o
   5   6  11       73.95       70.09      2.93 o
   6   6  11      236.69      241.40      6.95 o
   7   6  11        4.43        3.53      2.24 o
   8   6  11      114.07      116.57      7.96 o
   1   7  11      111.45      100.99      2.12 o
   2   7  11      863.01      858.26      8.53 o
   3   7  11      756.96      690.23      8.33 o
   4   7  11      154.94      150.21      4.61 o
   5   7  11      139.30      145.46      4.93 o
   6   7  11       78.40       88.65      4.22 o
   7   7  11       24.42       28.14      6.40 o
   0   8  11     2842.66     2741.18     26.02 o
   1   8  11      708.33      684.38      6.26 o
   2   8  11      134.59      123.77      2.73 o
   3   8  11       24.82       23.85      2.17 o
   4   8  11        0.03        1.07      1.95 o
   5   8  11        0.05       -0.85      2.62 o
   6   8  11        7.03       14.25      2.51 o
   7   8  11       37.62       37.42      6.98 o
   1   9  11       42.19       35.68      1.75 o
   2   9  11     1451.58     1447.89     14.73 o
   3   9  11      440.65      432.00      7.44 o
   4   9  11      255.50      255.27      7.13 o
   5   9  11      201.30      216.52      6.74 o
   6   9  11       11.73       16.32      5.19 o
   7   9  11        0.10        0.41      5.36 o
   0  10  11      232.19      213.11      5.69 o
   1  10  11     3176.27     3192.38     29.06 o
   2  10  11      494.18      488.02      8.10 o
   3  10  11      426.90      433.37      9.70 o
   4  10  11      106.14      112.48      3.84 o
   5  10  11       13.51       11.03      3.17 o
   6  10  11       28.69       21.50      5.04 o
   1  11  11       42.52       43.96      2.54 o
   2  11  11        6.72        8.49      2.47 o
   3  11  11       48.31       41.38      3.54 o
   4  11  11        0.22       -1.18      1.88 o
   5  11  11        5.01        3.29      3.17 o
   6  11  11       59.52       53.28      6.47 o
   0  12  11       14.90       15.23      3.35 o
   1  12  11      390.90      362.30      5.62 o
   2  12  11       36.64       32.38      3.26 o
   3  12  11       29.01       22.67      3.32 o
   4  12  11        2.70        2.34      2.37 o
   5  12  11       12.57        4.90      4.26 o
   1  13  11       27.34       29.90      2.98 o
   2  13  11      582.92      622.28     12.02 o
   3  13  11        2.61        3.74      3.05 o
   4  13  11       23.26       28.34      4.08 o
   0  14  11      184.91      183.82      6.55 o
   1  14  11      142.97      168.69      5.37 o
   2  14  11      125.53      136.56      5.84 o
   3  14  11        0.72        1.21      3.64 o
   0   0  12      741.96      823.53     12.31 o
   1   0  12       11.39       16.10      1.99 o
   2   0  12      145.34      158.43      3.63 o
   3   0  12     2420.73     2309.16     23.35 o
   4   0  12      189.64      199.48      3.93 o
   5   0  12        8.22        8.30      1.98 o
   6   0  12      267.74      282.87     10.52 o
   7   0  12     1386.63     1429.90     29.06 o
   8   0  12      181.70      160.15      8.60 o
   1   1  12     1656.09     1573.93     10.14 o
   2   1  12      517.31      493.54      4.47 o
   3   1  12       36.43       45.18      1.48 o
   4   1  12       84.34       90.30      2.31 o
   5   1  12     1129.65     1093.35     11.35 o
   6   1  12      220.13      217.70      6.56 o
   7   1  12       64.62       66.64      4.30 o
   8   1  12       39.03       36.98      3.76 o
   0   2  12     4159.23     4624.45     38.43 o
   1   2  12      329.73      339.18      3.51 o
   2   2  12       10.18       12.30      0.95 o
   3   2  12       24.26       32.95      1.36 o
   4   2  12       15.18       14.20      1.39 o
   5   2  12      306.62      306.30      5.45 o
   6   2  12        8.82       13.33      2.57 o
   7   2  12      121.22      123.30      6.32 o
   8   2  12      119.07      102.88      5.30 o
   1   3  12       54.28       88.84      1.85 o
   2   3  12     2210.45     2210.66     14.19 o
   3   3  12      405.73      393.85      4.56 o
   4   3  12      130.34      139.92      3.38 o
   5   3  12     1515.11     1517.64     15.18 o
   6   3  12      207.78      188.31      5.16 o
   7   3  12      173.61      167.52      5.02 o
   8   3  12      127.79      108.45      6.09 o
   0   4  12      571.75      671.31      8.16 o
   1   4  12      730.65      825.23      6.59 o
   2   4  12      131.14      124.02      2.22 o
   3   4  12     2337.60     2254.99     16.08 o
   4   4  12      442.01      405.45      5.53 o
   5   4  12        3.14        0.55      1.74 o
   6   4  12      176.79      180.21      5.04 o
   7   4  12        7.43       10.57      3.63 o
   8   4  12       25.16       22.13      4.07 o
   1   5  12     1016.27      981.92      7.59 o
   2   5  12        5.63        3.03      0.90 o
   3   5  12      152.89      151.09      2.82 o
   4   5  12       97.28       80.45      2.71 o
   5   5  12      255.16      262.58      5.21 o
   6   5  12      281.67      294.15      6.50 o
   7   5  12      152.12      135.54      6.35 o
   8   5  12      110.78      106.25      5.77 o
   0   6  12        0.20       -1.19      1.19 o
   1   6  12        6.41        1.88      0.89 o
   2   6  12      188.81      175.36      2.92 o
   3   6  12      177.57      151.27      3.05 o
   4   6  12       74.33       65.13      2.65 o
   5   6  12     1188.17     1154.61     13.15 o
   6   6  12      123.21      128.46      5.83 o
   7   6  12       18.68       20.37      3.66 o
   8   6  12       20.46       18.31      5.94 o
   1   7  12      835.63      810.36      6.91 o
   2   7  12     1611.98     1572.13     12.71 o
   3   7  12       24.99       19.70      1.97 o
   4   7  12       98.85       98.20      3.45 o
   5   7  12      316.73      322.32      6.58 o
   6   7  12      361.59      358.77     10.05 o
   7   7  12        1.31        2.01      3.53 o
   0   8  12      253.47      245.47      5.26 o
   1   8  12        2.22        2.10      1.14 o
   2   8  12     1310.68     1227.17     11.61 o
   3   8  12      139.48      139.36      4.35 o
   4   8  12       42.73       43.72      2.68 o
   5   8  12      161.51      149.03      5.82 o
   6   8  12        3.64        3.01      3.80 o
   7   8  12       11.06       15.98      6.04 o
   1   9  12        5.84        4.00      1.28 o
   2   9  12      281.97      266.06      5.60 o
   3   9  12      272.38      275.17      6.55 o
   4   9  12      130.21      130.10      4.99 o
   5   9  12        8.82        6.67      3.11 o
   6   9  12        0.03       -2.50      2.66 o
   0  10  12        1.20       -1.97      1.97 o
   1  10  12       38.25       34.02      2.52 o
   2  10  12      102.31      102.58      4.31 o
   3  10  12       67.75       67.64      4.25 o
   4  10  12       10.53        9.43      2.24 o
   5  10  12        0.12       -1.09      2.79 o
   6  10  12        2.82       -3.96      3.96 o
   1  11  12     1238.47     1219.24     14.09 o
   2  11  12        5.79       -0.21      2.19 o
   3  11  12        2.97        3.29      2.66 o
   4  11  12       57.43       56.66      3.75 o
   5  11  12       34.85       51.82      6.64 o
   0  12  12       97.68       93.64      4.50 o
   1  12  12      625.40      642.14      8.42 o
   2  12  12       16.99       16.81      3.04 o
   3  12  12      347.96      372.31      8.82 o
   4  12  12      165.81      178.38      5.86 o
   5  12  12        0.22        0.90      4.70 o
   1  13  12      117.39      155.25      5.88 o
   2  13  12       21.74       23.90      4.15 o
   3  13  12        1.40        2.60      3.00 o
   4  13  12       19.09       25.64      3.08 o
   0  14  12       73.80       81.95      4.79 o
   1  14  12      108.68      120.49      4.68 o
   2  14  12        1.15        1.98      2.94 o
   1   1  13     4921.31     4878.41     28.72 o
   2   1  13      224.57      289.54      3.30 o
   3   1  13       57.07       57.47      1.67 o
   4   1  13       25.46       29.35      1.63 o
   5   1  13     2445.39     2393.93     23.59 o
   6   1  13       16.55       19.10      3.17 o
   7   1  13       25.16       22.97      3.40 o
   8   1  13        4.85        9.04      3.11 o
   0   2  13       72.01      105.44      5.05 o
   1   2  13      497.85      523.92      4.78 o
   2   2  13       78.03       85.62      1.81 o
   3   2  13     3859.82     3865.40     26.63 o
   4   2  13       37.43       47.72      1.95 o
   5   2  13      720.64      695.05     10.00 o
   6   2  13        0.88        0.04      2.59 o
   7   2  13       49.69       53.52      5.98 o
   8   2  13       39.79       32.06      4.07 o
   1   3  13      143.08      148.12      2.47 o
   2   3  13      824.67      918.82      7.24 o
   3   3  13      214.56      234.18      3.47 o
   4   3  13       10.26        6.07      1.46 o
   5   3  13       16.61       10.94      2.05 o
   6   3  13      102.72       99.45      5.36 o
   7   3  13       86.38       72.25      4.44 o
   8   3  13       32.39       42.04      3.26 o
   0   4  13       65.81       81.97      2.65 o
   1   4  13     2286.44     2365.91     16.00 o
   2   4  13      304.76      337.09      3.65 o
   3   4  13      131.81      134.73      2.68 o
   4   4  13        7.72        6.15      1.57 o
   5   4  13       12.51        5.10      1.98 o
   6   4  13       27.66       27.46      2.71 o
   7   4  13        1.32        3.43      2.23 o
   8   4  13       32.50       21.90      4.08 o
   1   5  13      193.10      181.44      2.84 o
   2   5  13      691.09      689.41      5.83 o
   3   5  13      279.09      267.01      3.48 o
   4   5  13      285.39      276.57      5.20 o
   5   5  13     1477.20     1421.89     15.55 o
   6   5  13       18.08       18.16      2.03 o
   7   5  13        0.02       -1.26      3.12 o
   8   5  13        8.63       10.83      3.60 o
   0   6  13       77.82       71.56      2.74 o
   1   6  13      357.83      345.09      3.70 o
   2   6  13       85.03       90.04      2.27 o
   3   6  13     2944.82     2854.25     22.44 o
   4   6  13       37.38       45.03      2.40 o
   5   6  13      110.45      107.64      3.77 o
   6   6  13       37.90       37.55      4.09 o
   7   6  13      469.47      481.33     14.48 o
   1   7  13      582.09      608.74      5.81 o
   2   7  13      328.44      320.47      5.78 o
   3   7  13      124.10      128.90      3.53 o
   4   7  13      193.00      180.24      4.65 o
   5   7  13      307.12      323.77      6.35 o
   6   7  13      138.56      147.64      6.96 o
   7   7  13        0.85        6.86      3.60 o
   0   8  13     1103.81     1102.31     13.35 o
   1   8  13     1724.65     1676.09     13.44 o
   2   8  13       90.04       80.78      2.89 o
   3   8  13       17.97       18.00      2.58 o
   4   8  13      227.40      220.99      7.48 o
   5   8  13       16.55       16.58      2.41 o
   6   8  13       14.75       13.67      3.94 o
   7   8  13      103.83      100.82     11.17 o
   1   9  13      535.54      493.03      5.86 o
   2   9  13      718.10      725.21      9.77 o
   3   9  13      159.80      158.37      5.20 o
   4   9  13       15.76       20.42      2.76 o
   5   9  13      416.92      436.71      9.91 o
   6   9  13       68.63       63.01      5.77 o
   0  10  13        0.18        0.36      2.08 o
   1  10  13       44.45       46.42      2.68 o
   2  10  13      291.99      293.33      6.92 o
   3  10  13     1363.90     1343.42     18.99 o
   4  10  13       18.85       20.84      3.18 o
   5  10  13        0.88       -0.01      2.94 o
   6  10  13       46.19       48.36      6.75 o
   1  11  13      208.83      239.81      5.36 o
   2  11  13        7.34        5.38      2.48 o
   3  11  13      236.14      228.02      6.96 o
   4  11  13       15.25       13.06      2.89 o
   5  11  13      247.42      254.98      8.73 o
   0  12  13        8.94        9.92      2.77 o
   1  12  13        8.78       15.23      2.22 o
   2  12  13        5.64        2.54      3.06 o
   3  12  13       11.75        7.21      3.04 o
   4  12  13        0.69        7.06      2.75 o
   1  13  13      650.11      696.81     12.36 o
   2  13  13       66.24       78.44      5.55 o
   3  13  13      166.17      170.44      7.41 o
   0  14  13       33.69       34.56      3.95 o
   1  14  13       20.18       27.68      3.08 o
   0   0  14      887.73      851.85     16.08 o
   1   0  14      442.13      434.13      5.86 o
   2   0  14     1222.44     1225.53     13.15 o
   3   0  14     2643.53     2478.47     24.64 o
   4   0  14        1.55        2.46      1.73 o
   5   0  14     2117.54     2045.11     33.30 o
   6   0  14       28.89       24.22      4.81 o
   7   0  14       90.06       79.83      6.77 o
   8   0  14       44.11       50.88      8.25 o
   1   1  14      872.42      883.27      8.85 o
   2   1  14      410.29      416.28      4.38 o
   3   1  14       49.63       51.54      1.84 o
   4   1  14       26.31       34.82      1.75 o
   5   1  14       46.29       37.14      3.11 o
   6   1  14      105.50      122.72      5.35 o
   7   1  14       83.31       85.29      4.84 o
   8   1  14        0.07        1.66      3.34 o
   0   2  14      309.05      288.38      4.63 o
   1   2  14       29.52       38.64      1.40 o
   2   2  14     1929.39     1996.25     13.53 o
   3   2  14       48.49       45.42      1.74 o
   4   2  14        5.15        7.83      1.51 o
   5   2  14      648.54      618.14      9.88 o
   6   2  14      236.48      215.51      6.71 o
   7   2  14       14.42        8.02      4.94 o
   8   2  14        0.06        4.81      2.94 o
   1   3  14      525.35      535.86      5.17 o
   2   3  14      780.43      784.07      6.54 o
   3   3  14       62.00       56.58      1.76 o
   4   3  14       22.40       15.43      1.99 o
   5   3  14      138.03      133.26      4.33 o
   6   3  14       93.39       99.99      4.93 o
   7   3  14      196.91      191.94      6.46 o
   8   3  14        0.15        3.63      2.89 o
   0   4  14      252.46      266.64      4.78 o
   1   4  14      577.28      590.66      5.40 o
   2   4  14     1772.15     1801.34     12.25 o
   3   4  14      969.48      896.55      8.02 o
   4   4  14      351.12      356.19      5.73 o
   5   4  14        0.02        0.34      2.09 o
   6   4  14        0.24        1.96      2.55 o
   7   4  14       89.95       88.03      4.50 o
   8   4  14        8.32        4.81      3.73 o
   1   5  14        8.14        7.86      1.12 o
   2   5  14      372.14      355.83      3.80 o
   3   5  14       35.25       25.40      1.51 o
   4   5  14      138.83      126.72      3.79 o
   5   5  14      690.15      646.74      9.17 o
   6   5  14       96.12       92.81      4.49 o
   7   5  14       12.41       10.89      5.73 o
   0   6  14       13.20        5.91      1.48 o
   1   6  14      416.56      391.05      4.33 o
   2   6  14      227.03      235.02      3.35 o
   3   6  14       75.06       87.57      2.48 o
   4   6  14      282.06      289.23      5.30 o
   5   6  14       28.03       12.78      2.29 o
   6   6  14       36.98       33.24      3.09 o
   7   6  14        0.30       -3.22      3.22 o
   1   7  14      186.19      184.48      3.13 o
   2   7  14     1204.49     1181.87     10.98 o
   3   7  14       15.68       15.44      2.12 o
   4   7  14        2.94       -1.24      2.29 o
   5   7  14       64.69       62.53      3.24 o
   6   7  14      203.24      205.92      8.26 o
   7   7  14       42.22       49.72      4.93 o
   0   8  14        0.15        1.42      2.04 o
   1   8  14       22.10       26.87      1.87 o
   2   8  14        0.62        0.77      1.72 o
   3   8  14      369.29      345.97      7.08 o
   4   8  14     2152.63     2118.02     23.13 o
   5   8  14       35.86       31.83      2.59 o
   6   8  14      183.53      210.45      8.94 o
   1   9  14      363.23      357.85      5.15 o
   2   9  14        7.74        6.26      1.95 o
   3   9  14      118.28      101.61      4.26 o
   4   9  14      237.03      254.24      6.24 o
   5   9  14       50.01       42.20      4.19 o
   6   9  14        2.71       -2.36      3.54 o
   0  10  14      223.35      214.89      5.80 o
   1  10  14      367.48      352.99      6.23 o
   2  10  14        8.82        7.33      2.52 o
   3  10  14        9.61        8.77      3.02 o
   4  10  14        0.21       -0.16      2.46 o
   5  10  14       60.35       63.51      5.29 o
   1  11  14       42.61       42.38      2.77 o
   2  11  14       10.11       17.81      3.19 o
   3  11  14       19.97       16.46      3.24 o
   4  11  14       10.44        4.41      2.64 o
   5  11  14       98.99      110.74      6.93 o
   0  12  14      186.45      206.04      6.58 o
   1  12  14        1.60        5.88      1.96 o
   2  12  14       17.93       17.45      3.67 o
   3  12  14      343.95      378.68      9.82 o
   4  12  14      145.38      135.90      5.65 o
   1  13  14       52.28       63.55      3.21 o
   2  13  14       12.57        3.88      5.30 o
   3  13  14        0.64       -3.23      3.23 o
   0  14  14      235.49      290.86     10.95 o
   1   1  15       58.07       69.34      1.71 o
   2   1  15     1221.47     1283.72      9.87 o
   3   1  15      826.88      779.07      7.46 o
   4   1  15        1.98        1.05      1.57 o
   5   1  15      227.04      218.19      6.52 o
   6   1  15      510.79      502.41     10.59 o
   7   1  15        1.92       -1.85      2.81 o
   8   1  15      114.77      121.72      5.86 o
   0   2  15     1625.25     1488.90     14.63 o
   1   2  15      133.50      138.61      2.44 o
   2   2  15     1440.84     1409.82     10.31 o
   3   2  15       77.76       79.89      2.18 o
   4   2  15     3250.68     3123.45     28.03 o
   5   2  15      192.48      210.86      5.32 o
   6   2  15       99.44      107.02      6.09 o
   7   2  15        7.89        4.31      2.98 o
   8   2  15       73.53       68.23      4.98 o
   1   3  15      188.49      180.47      2.98 o
   2   3  15      292.08      243.37      3.30 o
   3   3  15      719.51      726.99      6.51 o
   4   3  15      351.67      346.27      6.11 o
   5   3  15      235.57      220.93      5.56 o
   6   3  15      104.43      100.48      5.06 o
   7   3  15        8.20        9.52      3.12 o
   8   3  15       73.80       89.72      6.40 o
   0   4  15       24.48       22.26      2.40 o
   1   4  15       87.17       75.78      2.01 o
   2   4  15      221.51      226.29      3.22 o
   3   4  15      413.99      419.44      5.42 o
   4   4  15       28.86       28.38      2.59 o
   5   4  15      356.61      339.20      6.89 o
   6   4  15       10.90       11.39      3.12 o
   7   4  15       16.55        7.68      2.94 o
   1   5  15      568.56      582.84      5.70 o
   2   5  15      866.23      846.18      7.32 o
   3   5  15     1176.87     1052.41     10.65 o
   4   5  15      442.94      439.29      7.52 o
   5   5  15       11.30       16.16      2.61 o
   6   5  15        0.31       -0.27      2.59 o
   7   5  15        3.79       -1.61      3.29 o
   0   6  15      638.49      656.87      9.39 o
   1   6  15       28.90       29.27      1.62 o
   2   6  15      459.22      419.60      4.77 o
   3   6  15        0.67       -0.65      1.67 o
   4   6  15     2836.48     2736.80     26.68 o
   5   6  15      109.69      101.00      5.11 o
   6   6  15       90.74      109.98      4.90 o
   7   6  15       76.56       85.21      5.88 o
   1   7  15      544.80      517.88      5.71 o
   2   7  15        9.38       10.66      1.80 o
   3   7  15      800.59      712.75     10.49 o
   4   7  15      116.55      125.22      4.56 o
   5   7  15       52.61       45.93      3.53 o
   6   7  15      174.34      173.35      7.91 o
   7   7  15        7.55        5.06      4.31 o
   0   8  15     1299.81     1301.35     15.52 o
   1   8  15       39.19       42.91      1.95 o
   2   8  15      203.26      189.79      4.27 o
   3   8  15       46.32       51.92      3.94 o
   4   8  15      183.98      170.97      5.40 o
   5   8  15        0.89        7.73      2.64 o
   6   8  15        0.17       -0.53      3.31 o
   1   9  15     1216.50     1124.83     10.48 o
   2   9  15      237.44      247.61      5.18 o
   3   9  15       32.91       32.13      3.40 o
   4   9  15      327.78      350.66      7.51 o
   5   9  15       87.14       87.58      4.32 o
   6   9  15       85.98      120.33      6.38 o
   0  10  15      551.15      572.91     10.07 o
   1  10  15      206.03      204.75      5.51 o
   2  10  15        2.60       -2.11      2.53 o
   3  10  15        0.42        0.62      2.54 o
   4  10  15       25.53       35.15      3.81 o
   5  10  15        1.16       -3.39      3.39 o
   1  11  15       92.80       90.41      3.91 o
   2  11  15       97.58       97.44      5.39 o
   3  11  15       48.51       48.01      4.13 o
   4  11  15       29.56       25.06      3.77 o
   0  12  15      286.97      269.12      6.59 o
   1  12  15        5.32        3.97      2.25 o
   2  12  15       16.19       22.91      5.15 o
   3  12  15        3.69        7.60      3.57 o
   4  12  15       23.54       24.43      4.26 o
   1  13  15       15.72       20.24      3.31 o
   2  13  15      194.48      206.98      8.29 o
   0   0  16     1019.92     1095.10     16.48 o
   1   0  16      235.45      220.12      4.24 o
   2   0  16      801.04      822.95     10.20 o
   3   0  16     4063.92     4038.62     40.13 o
   4   0  16     2769.82     2715.76     33.27 o
   5   0  16     1019.66     1003.18     20.25 o
   6   0  16        1.07        1.96      4.48 o
   7   0  16      194.79      194.92      9.98 o
   8   0  16       16.04       24.41      5.77 o
   1   1  16      134.37      131.68      2.39 o
   2   1  16      487.47      496.46      5.15 o
   3   1  16      105.16      102.11      2.62 o
   4   1  16       67.56       58.80      2.63 o
   5   1  16        0.28       -2.20      2.21 o
   6   1  16       51.73       50.46      4.16 o
   7   1  16        3.13       -1.55      2.86 o
   8   1  16       38.84       43.38      4.45 o
   0   2  16      327.83      363.13      5.61 o
   1   2  16      239.85      250.82      3.39 o
   2   2  16        2.49        6.21      1.12 o
   3   2  16     1701.44     1631.06     12.66 o
   4   2  16      608.42      580.45      8.68 o
   5   2  16       26.04       31.23      2.94 o
   6   2  16       17.54       13.98      3.24 o
   7   2  16        0.00       -2.65      2.65 o
   1   3  16       27.45       27.40      1.48 o
   2   3  16     1150.86     1124.97      8.82 o
   3   3  16     1020.43     1038.37      9.26 o
   4   3  16      302.89      270.24      5.85 o
   5   3  16       32.98       38.29      3.19 o
   6   3  16       58.54       58.09      4.30 o
   7   3  16        5.87        2.28      2.97 o
   0   4  16      525.25      497.19      7.27 o
   1   4  16      109.73      100.38      2.50 o
   2   4  16      144.97      130.33      2.60 o
   3   4  16      121.62      110.29      2.67 o
   4   4  16      515.59      521.25     11.79 o
   5   4  16       50.26       44.26      3.22 o
   6   4  16       13.20        7.92      3.06 o
   7   4  16       67.60       67.34      4.54 o
   1   5  16       10.34        8.60      1.33 o
   2   5  16      257.31      267.47      4.08 o
   3   5  16        7.72       14.13      2.02 o
   4   5  16        7.37        4.07      2.49 o
   5   5  16      268.00      259.60      6.28 o
   6   5  16      102.78      104.06      5.27 o
   7   5  16        5.74        2.20      2.70 o
   0   6  16      211.16      177.53      4.70 o
   1   6  16      159.76      149.54      3.08 o
   2   6  16       58.63       61.64      2.08 o
   3   6  16      105.95       75.22      3.62 o
   4   6  16      194.48      194.48      5.79 o
   5   6  16       92.24       93.22      4.19 o
   6   6  16        0.04        1.89      2.85 o
   7   6  16       19.87       13.02      4.17 o
   1   7  16      294.54      300.76      4.27 o
   2   7  16      551.78      492.26      6.82 o
   3   7  16       80.78       81.68      3.26 o
   4   7  16      257.70      289.16      7.24 o
   5   7  16      100.88       82.31      4.37 o
   6   7  16      142.47      164.03      5.71 o
   0   8  16      395.39      382.93      7.08 o
   1   8  16      151.68      156.35      3.36 o
   2   8  16       50.09       56.12      2.87 o
   3   8  16      160.41      186.24      5.49 o
   4   8  16       80.93       87.27      4.59 o
   5   8  16       22.12       22.45      3.24 o
   6   8  16      243.43      242.20      8.55 o
   1   9  16        3.08        3.39      1.48 o
   2   9  16      498.39      517.45      7.91 o
   3   9  16       49.48       57.48      3.96 o
   4   9  16        0.04       -0.03      2.69 o
   5   9  16      195.01      199.38     10.85 o
   0  10  16        7.05        8.11      2.36 o
   1  10  16       20.74       21.13      1.92 o
   2  10  16        0.18       -0.88      1.72 o
   3  10  16      164.14      167.23      6.35 o
   4  10  16        9.94        8.96      3.30 o
   5  10  16        1.14        0.43      2.78 o
   1  11  16      232.12      216.94      7.51 o
   2  11  16      316.69      286.74      8.02 o
   3  11  16      224.96      208.69      6.65 o
   4  11  16       88.58      103.45      5.63 o
   0  12  16      302.00      310.06      7.25 o
   1  12  16      102.97       96.96      4.23 o
   2  12  16       18.27       23.18      4.32 o
   3  12  16      383.69      389.08     12.32 o
   1  13  16       45.09       47.73      2.70 o
   1   1  17     1203.42     1155.16      8.74 o
   2   1  17      550.82      564.63      5.98 o
   3   1  17     2395.68     2236.45     16.99 o
   4   1  17       67.62       83.33      3.16 o
   5   1  17       67.89       59.74      3.45 o
   6   1  17      164.84      160.37      7.43 o
   7   1  17        1.37       -0.06      2.91 o
   0   2  17      770.64      748.83      9.08 o
   1   2  17      193.53      201.49      3.16 o
   2   2  17      255.15      232.93      3.67 o
   3   2  17      291.28      271.19      4.40 o
   4   2  17      180.06      165.81      3.95 o
   5   2  17        0.85        3.08      2.30 o
   6   2  17       44.16       41.98      4.06 o
   7   2  17       15.94       22.12      3.74 o
   1   3  17     2488.02     2423.92     16.89 o
   2   3  17      672.67      648.34      7.63 o
   3   3  17      230.29      223.35      4.01 o
   4   3  17       83.28       52.65      3.32 o
   5   3  17        5.26        3.22      2.42 o
   6   3  17        2.67        0.14      2.83 o
   7   3  17        0.96       -1.71      2.92 o
   0   4  17      100.01       92.47      3.26 o
   1   4  17       19.40       12.55      1.53 o
   2   4  17       12.58       12.09      1.54 o
   3   4  17      107.02      105.97      2.95 o
   4   4  17        5.13        4.58      2.36 o
   5   4  17       10.09        9.25      2.60 o
   6   4  17       10.07       -0.91      2.91 o
   7   4  17        7.03        1.56      3.09 o
   1   5  17      725.78      657.69      7.10 o
   2   5  17      340.74      313.57      4.72 o
   3   5  17      735.65      680.55      8.65 o
   4   5  17        6.93        9.97      2.56 o
   5   5  17        5.87        6.10      2.50 o
   6   5  17      124.31      134.93      6.85 o
   7   5  17        7.34        4.05      3.07 o
   0   6  17       89.32       87.49      3.57 o
   1   6  17      151.83      146.67      3.25 o
   2   6  17       16.23       24.60      1.72 o
   3   6  17      564.48      542.30      8.19 o
   4   6  17       49.69       37.43      3.34 o
   5   6  17       12.08       12.50      2.86 o
   6   6  17       94.75       83.93      4.69 o
   1   7  17       69.95       52.96      2.21 o
   2   7  17        0.32       -1.33      1.33 o
   3   7  17        0.03       -0.22      1.77 o
   4   7  17       12.40       16.97      3.08 o
   5   7  17      435.49      428.71      9.05 o
   6   7  17       81.29       78.03      6.43 o
   0   8  17       46.67       48.96      3.04 o
   1   8  17       18.29       14.42      1.77 o
   2   8  17       43.88       34.86      2.63 o
   3   8  17       15.28       16.28      2.87 o
   4   8  17      142.32      141.69      5.53 o
   5   8  17       15.06       16.60      3.38 o
   6   8  17      174.63      202.14      8.06 o
   1   9  17        0.64       -0.85      1.44 o
   2   9  17       75.62       70.68      3.84 o
   3   9  17      130.75      130.52      5.41 o
   4   9  17        1.97        2.96      3.11 o
   5   9  17      314.86      333.35      8.15 o
   0  10  17        0.05       -2.76      2.76 o
   1  10  17       41.87       45.94      2.40 o
   2  10  17        1.64       -1.93      1.93 o
   3  10  17        5.40       11.07      3.24 o
   4  10  17      363.46      395.75      9.88 o
   1  11  17       18.74       27.90      3.13 o
   2  11  17        7.14        9.47      3.18 o
   3  11  17        7.53        7.11      3.28 o
   4  11  17        0.15        1.83      3.35 o
   0  12  17        4.47        1.75      2.31 o
   1  12  17        1.33        1.87      2.28 o
   2  12  17       19.27       30.33      4.24 o
   0   0  18      728.43      691.14     12.39 o
   1   0  18     2463.10     2273.54     21.46 o
   2   0  18      121.16      129.43      4.40 o
   3   0  18       25.66       21.76      2.55 o
   4   0  18       23.36       19.80      3.50 o
   5   0  18      190.81      196.26     10.72 o
   6   0  18      164.02      156.27     14.93 o
   7   0  18      307.16      321.81     13.09 o
   1   1  18     1129.88     1114.87      8.70 o
   2   1  18      158.19      150.56      3.28 o
   3   1  18      112.44      108.24      2.96 o
   4   1  18        2.80        0.75      1.77 o
   5   1  18      275.82      261.25      7.77 o
   6   1  18       29.67       33.80      3.97 o
   7   1  18        8.49       11.74      3.53 o
   0   2  18      745.96      755.77      9.36 o
   1   2  18      342.37      330.56      4.32 o
   2   2  18      235.95      233.09      3.76 o
   3   2  18      377.59      355.69      5.11 o
   4   2  18      235.72      244.74      4.98 o
   5   2  18       16.49       14.83      3.04 o
   6   2  18       74.43       70.59      4.99 o
   7   2  18        8.57        8.56      3.41 o
   1   3  18     1354.02     1325.06     10.91 o
   2   3  18       27.68       28.38      1.91 o
   3   3  18       66.99       60.29      2.59 o
   4   3  18        7.65        2.81      2.32 o
   5   3  18      497.25      478.92      9.16 o
   6   3  18        8.78        4.45      3.22 o
   7   3  18       16.55       14.37      3.66 o
   0   4  18      326.66      297.78      6.18 o
   1   4  18      908.60      818.77      8.30 o
   2   4  18       63.49       67.44      2.42 o
   3   4  18     1466.04     1521.90     14.18 o
   4   4  18       97.66       91.80      4.11 o
   5   4  18      239.15      237.21      6.63 o
   6   4  18        5.90        3.89      3.14 o
   7   4  18      116.29      116.54      6.68 o
   1   5  18       85.55       92.27      2.83 o
   2   5  18      474.87      444.04      5.87 o
   3   5  18      439.61      425.59      6.96 o
   4   5  18       51.76       48.54      3.51 o
   5   5  18       64.53       74.43      4.29 o
   6   5  18       22.30       35.62      3.74 o
   0   6  18       13.48       10.59      2.44 o
   1   6  18      459.64      407.78      5.72 o
   2   6  18       38.23       33.62      2.37 o
   3   6  18        1.29       -1.85      1.90 o
   4   6  18       11.09       13.58      2.91 o
   5   6  18       47.29       47.00      3.87 o
   6   6  18       55.94       54.25      4.19 o
   1   7  18      435.66      442.93      6.15 o
   2   7  18       70.56       65.67      2.30 o
   3   7  18      126.72      105.76      3.84 o
   4   7  18       31.25       32.78      3.57 o
   5   7  18      266.77      283.40      7.57 o
   6   7  18      108.89      125.31      5.81 o
   0   8  18      555.56      507.85      9.11 o
   1   8  18      223.24      238.97      4.45 o
   2   8  18      361.63      320.61      6.79 o
   3   8  18     1279.17     1276.75     16.23 o
   4   8  18        0.06        1.56      2.72 o
   5   8  18       18.90       18.56      3.73 o
   1   9  18       57.21       63.94      2.59 o
   2   9  18       12.56       11.88      2.45 o
   3   9  18      241.12      262.71      7.71 o
   4   9  18       18.66       11.48      4.25 o
   5   9  18       30.20       40.20      4.04 o
   0  10  18       45.33       37.57      3.22 o
   1  10  18       98.68       93.46      2.80 o
   2  10  18       10.07       15.77      2.60 o
   3  10  18      247.89      256.19      7.49 o
   4  10  18       14.23       29.55      4.28 o
   1  11  18      319.32      327.28      6.73 o
   2  11  18       10.89        7.19      3.22 o
   3  11  18      105.66      116.80      5.88 o
   0  12  18        2.70        4.97      2.36 o
   1  12  18       74.80       81.86      3.98 o
   2  12  18        0.81        0.98      3.42 o
   1   1  19     1275.52     1290.41     11.21 o
   2   1  19      841.94      805.93      8.10 o
   3   1  19      119.85      127.57      3.40 o
   4   1  19        3.39        2.36      1.93 o
   5   1  19       30.88       30.28      3.22 o
   6   1  19      120.32      116.45      5.97 o
   7   1  19       38.07       33.03      4.39 o
   0   2  19      817.63      773.56     10.35 o
   1   2  19       46.24       40.99      2.22 o
   2   2  19       27.24       30.94      1.96 o
   3   2  19     1227.99     1194.74     12.12 o
   4   2  19      148.68      159.24      4.32 o
   5   2  19        2.26        3.13      2.57 o
   6   2  19       53.88       51.02      4.66 o
   7   2  19       34.55       39.49      4.48 o
   1   3  19      536.70      554.40      6.38 o
   2   3  19       11.85       17.03      1.81 o
   3   3  19        1.64        4.04      1.77 o
   4   3  19      125.24      117.35      4.57 o
   5   3  19      162.46      163.56      5.61 o
   6   3  19       18.85       17.87      4.16 o
   0   4  19        1.69       -0.22      2.07 o
   1   4  19      129.47      107.91      3.57 o
   2   4  19        4.67        1.00      1.49 o
   3   4  19      113.84       99.95      3.16 o
   4   4  19       95.57       96.64      4.35 o
   5   4  19       80.13       77.77      4.40 o
   6   4  19        2.24       -1.06      3.09 o
   1   5  19      163.77      163.52      3.73 o
   2   5  19      665.51      633.65      7.72 o
   3   5  19      100.10       92.81      3.54 o
   4   5  19       57.04       58.64      3.82 o
   5   5  19      214.31      214.87      6.54 o
   6   5  19       57.59       62.01      4.43 o
   0   6  19      644.83      599.58     11.46 o
   1   6  19       52.18       56.16      2.88 o
   2   6  19       91.48       66.93      2.84 o
   3   6  19      366.36      370.80      9.53 o
   4   6  19      122.61      132.41      5.11 o
   5   6  19       34.13       30.43      3.64 o
   6   6  19      206.72      196.48      7.07 o
   1   7  19      333.20      317.90      5.59 o
   2   7  19       82.85      101.10      3.53 o
   3   7  19       97.94       96.55      3.90 o
   4   7  19        0.75        0.72      2.73 o
   5   7  19        7.07        8.95      3.25 o
   0   8  19       52.05       43.84      3.63 o
   1   8  19       71.14       61.82      2.72 o
   2   8  19       19.41       27.93      2.94 o
   3   8  19        7.72        7.43      3.30 o
   4   8  19       65.51       70.49      4.60 o
   5   8  19       89.63      117.88      5.78 o
   1   9  19      296.85      267.53      5.02 o
   2   9  19      114.63      112.55      4.45 o
   3   9  19        6.63        5.09      2.99 o
   4   9  19       44.27       40.32      4.57 o
   0  10  19      424.63      398.03      9.49 o
   1  10  19       61.72       73.30      2.63 o
   2  10  19      124.37      135.51      5.20 o
   3  10  19      130.03      129.27      5.75 o
   1  11  19       11.94       14.34      2.75 o
   2  11  19      151.03      143.64      5.97 o
   0   0  20     2128.22     2112.52     33.31 o
   1   0  20     2712.17     2636.75     28.17 o
   2   0  20        0.97       -2.20      2.20 o
   3   0  20     1179.17     1150.69     16.22 o
   4   0  20      682.13      706.02     12.57 o
   5   0  20        0.44       -2.42      2.69 o
   6   0  20      443.11      451.72     18.10 o
   1   1  20      157.09      179.62      4.62 o
   2   1  20      630.31      623.92      7.64 o
   3   1  20        2.08        3.43      1.86 o
   4   1  20       36.56       31.89      2.42 o
   5   1  20      173.48      144.67      5.44 o
   6   1  20       53.05       64.34      5.15 o
   0   2  20      330.36      325.24      6.94 o
   1   2  20      766.80      733.02      8.08 o
   2   2  20      404.67      374.83      5.39 o
   3   2  20        1.90        4.43      1.84 o
   4   2  20       37.74       35.12      2.76 o
   5   2  20        0.00        1.91      2.70 o
   6   2  20       85.76       80.92      5.43 o
   1   3  20      458.79      489.63      6.10 o
   2   3  20      704.26      629.40      7.29 o
   3   3  20       18.49       26.42      2.31 o
   4   3  20       16.80       15.37      2.80 o
   5   3  20       60.05       52.43      3.98 o
   6   3  20       79.38       86.86      5.63 o
   0   4  20     2705.42     2606.45     30.22 o
   1   4  20       91.39       78.35      2.87 o
   2   4  20      267.12      251.61      4.52 o
   3   4  20      333.25      310.38      5.73 o
   4   4  20      346.48      391.76      8.11 o
   5   4  20        0.59       -1.86      2.92 o
   6   4  20       78.33       86.97      4.93 o
   1   5  20        0.83       -1.53      1.53 o
   2   5  20       76.86       89.88      3.39 o
   3   5  20        0.25       -1.79      1.79 o
   4   5  20       76.61       73.08      4.18 o
   5   5  20       33.03       36.29      3.73 o
   6   5  20       13.07       11.71      3.44 o
   0   6  20      228.02      202.91      6.60 o
   1   6  20      169.06      136.09      3.86 o
   2   6  20        0.75        0.16      1.74 o
   3   6  20       29.24       36.32      3.67 o
   4   6  20        2.00        2.78      2.63 o
   5   6  20       17.10       11.82      3.24 o
   1   7  20       22.17       21.12      2.21 o
   2   7  20      148.38      164.12      3.89 o
   3   7  20       27.78       27.83      2.78 o
   4   7  20       88.80       91.25      4.95 o
   5   7  20       58.48       70.05      4.94 o
   0   8  20       46.46       60.15      4.66 o
   1   8  20      113.42      107.99      3.39 o
   2   8  20       41.43       43.72      3.40 o
   3   8  20       58.02       59.04      3.45 o
   4   8  20      401.78      427.52     10.59 o
   1   9  20        1.00        0.79      1.77 o
   2   9  20       61.51       69.41      3.86 o
   3   9  20       10.73        5.70      3.05 o
   4   9  20        0.02        0.27      3.69 o
   0  10  20        2.26        3.60      2.88 o
   1  10  20      157.29      165.44      4.18 o
   2  10  20       10.64       10.22      3.16 o
   3  10  20        7.90       10.09      3.52 o
   1  11  20       10.39       15.49      3.17 o
   1   1  21       49.00       50.76      2.54 o
   2   1  21      408.50      408.95      6.45 o
   3   1  21       11.67        6.34      2.04 o
   4   1  21      144.62      149.71      4.48 o
   5   1  21        0.28       -2.56      2.56 o
   6   1  21       21.95       23.51      4.24 o
   0   2  21      918.11      849.17     12.28 o
   1   2  21     1155.44     1089.97     10.71 o
   2   2  21      257.42      253.13      4.77 o
   3   2  21      122.84      129.40      3.91 o
   4   2  21      448.46      439.17      7.34 o
   5   2  21       10.89        8.12      3.04 o
   6   2  21       18.12       21.74      4.15 o
   1   3  21      799.25      790.62      9.04 o
   2   3  21      210.69      212.06      4.22 o
   3   3  21        7.13        6.15      1.99 o
   4   3  21        1.98        5.36      2.92 o
   5   3  21        5.46        3.19      2.93 o
   6   3  21       90.57       79.33      5.65 o
   0   4  21      753.41      714.25     13.09 o
   1   4  21       13.95        9.33      2.00 o
   2   4  21        1.31       -1.69      1.69 o
   3   4  21        6.58        7.08      1.98 o
   4   4  21        7.28        3.60      2.61 o
   5   4  21       16.05       15.90      3.25 o
   6   4  21       19.34       21.59      3.83 o
   1   5  21        1.49        0.34      1.83 o
   2   5  21      416.30      430.39      6.83 o
   3   5  21       90.67       95.27      3.11 o
   4   5  21       23.53       19.97      3.27 o
   5   5  21       39.52       48.70      4.14 o
   0   6  21       32.77       49.87      4.03 o
   1   6  21      148.82      144.14      4.31 o
   2   6  21      117.66      110.86      3.97 o
   3   6  21       19.76       26.94      3.01 o
   4   6  21      228.10      213.11      6.89 o
   5   6  21        0.01        2.83      3.15 o
   1   7  21        4.26        1.17      1.98 o
   2   7  21      250.46      252.21      4.96 o
   3   7  21       27.50       22.84      3.19 o
   4   7  21       69.39       69.72      5.57 o
   0   8  21        5.05        4.19      3.07 o
   1   8  21        1.47        4.15      2.01 o
   2   8  21        0.32        0.98      2.41 o
   3   8  21        8.04        4.96      2.51 o
   4   8  21        2.11        1.85      3.44 o
   1   9  21        1.79        0.32      1.87 o
   2   9  21      432.33      404.93      8.62 o
   3   9  21       25.15       23.53      3.79 o
   0  10  21      495.25      535.95     11.57 o
   1  10  21       23.19       25.55      2.32 o
   2  10  21        3.76        7.98      2.77 o
   0   0  22      802.87      773.50     18.15 o
   1   0  22     1515.25     1612.72     19.56 o
   2   0  22        1.67        2.92      2.93 o
   3   0  22        1.20       -2.00      3.02 o
   4   0  22      636.40      630.06     14.92 o
   5   0  22       17.57       18.66      3.85 o
   6   0  22      100.68      108.23     14.29 o
   1   1  22      205.60      193.61      4.23 o
   2   1  22       77.56       81.98      3.50 o
   3   1  22       15.11       11.68      2.37 o
   4   1  22       73.92       75.41      3.61 o
   5   1  22       68.29       85.16      4.81 o
   6   1  22        5.64        5.42      3.64 o
   0   2  22       85.34       89.21      4.16 o
   1   2  22      685.05      735.57      8.75 o
   2   2  22       41.78       41.86      2.93 o
   3   2  22        0.93        4.31      2.13 o
   4   2  22        3.30       -1.80      1.99 o
   5   2  22        7.45        7.64      3.21 o
   1   3  22      451.55      435.47      6.48 o
   2   3  22       65.66       70.63      3.36 o
   3   3  22       90.94       88.74      3.60 o
   4   3  22      122.43      114.45      3.58 o
   5   3  22      183.69      191.86      6.95 o
   0   4  22       65.42       80.97      4.76 o
   1   4  22       71.37       86.15      3.30 o
   2   4  22      333.55      306.12      5.98 o
   3   4  22      252.72      283.39      5.81 o
   4   4  22       75.30       67.68      4.44 o
   5   4  22       42.20       49.70      4.43 o
   1   5  22        0.04        0.92      2.00 o
   2   5  22       64.95       67.40      3.22 o
   3   5  22       18.05       21.14      2.31 o
   4   5  22        1.10       -2.75      2.75 o
   5   5  22      112.91      135.84      7.17 o
   0   6  22      106.60      132.46      6.34 o
   1   6  22      178.22      167.00      4.68 o
   2   6  22       21.49       22.57      2.61 o
   3   6  22       35.95       28.25      3.17 o
   4   6  22       25.48       29.95      3.88 o
   1   7  22      185.99      197.15      5.72 o
   2   7  22      144.80      150.80      4.02 o
   3   7  22       12.93       10.50      3.01 o
   4   7  22       56.71       65.54      4.78 o
   0   8  22      109.26      100.91      6.29 o
   1   8  22      436.69      420.59      7.85 o
   2   8  22       39.91       36.53      3.41 o
   3   8  22      298.08      299.27      7.57 o
   1   9  22        7.90        9.29      2.39 o
   2   9  22        0.05        0.23      2.63 o
   0  10  22       44.63       32.72      3.91 o
   1   1  23       18.49       19.97      2.28 o
   2   1  23        1.39        2.87      2.12 o
   3   1  23       19.07       16.22      2.76 o
   4   1  23        7.10        2.88      2.53 o
   5   1  23      331.73      319.19      8.42 o
   0   2  23       15.78       17.96      3.08 o
   1   2  23      130.29      144.19      3.97 o
   2   2  23      151.25      139.60      4.57 o
   3   2  23     1265.52     1254.98     14.77 o
   4   2  23        0.12       -0.48      2.06 o
   5   2  23        0.38        0.33      2.99 o
   1   3  23     1171.49     1181.95     12.20 o
   2   3  23       12.08       16.08      2.60 o
   3   3  23       17.32       17.57      2.76 o
   4   3  23        0.02       -0.75      1.88 o
   5   3  23      206.38      232.45      7.64 o
   0   4  23        6.32        5.63      2.97 o
   1   4  23       19.63       17.36      2.53 o
   2   4  23       59.41       57.59      3.22 o
   3   4  23       58.39       50.86      3.07 o
   4   4  23       64.86       65.75      4.00 o
   5   4  23       51.99       64.49      5.64 o
   1   5  23      230.64      228.56      5.48 o
   2   5  23      103.27      111.64      4.56 o
   3   5  23        0.24        0.39      1.90 o
   4   5  23       19.01       14.86      3.54 o
   0   6  23       93.83       83.36      5.47 o
   1   6  23      183.90      189.87      5.51 o
   2   6  23        0.92       -2.28      2.28 o
   3   6  23      299.52      320.43      8.11 o
   4   6  23        9.89       10.74      3.66 o
   1   7  23      160.94      170.51      7.81 o
   2   7  23       16.38       13.87      2.17 o
   3   7  23      129.52      129.01      5.58 o
   0   8  23       19.04        9.51      4.83 o
   1   8  23        8.80        8.63      2.55 o
   2   8  23       86.10       87.99      4.68 o
   1   9  23      261.35      288.36      6.66 o
   0   0  24     1244.74     1231.46     38.63 o
   1   0  24      731.88      741.61     14.31 o
   2   0  24      147.26      153.86      6.65 o
   3   0  24       26.34       20.97      4.19 o
   4   0  24       61.27       62.74      5.80 o
   5   0  24        0.64        1.95      3.45 o
   1   1  24        8.08        6.73      2.19 o
   2   1  24      187.51      166.87      5.01 o
   3   1  24       20.18       21.84      2.97 o
   4   1  24        9.69        9.49      2.86 o
   5   1  24        6.83        6.16      3.24 o
   0   2  24       11.87       11.56      3.36 o
   1   2  24      192.26      202.79      4.67 o
   2   2  24        0.68        2.02      2.22 o
   3   2  24       23.69       34.71      3.37 o
   4   2  24       11.85       11.40      2.76 o
   1   3  24       45.76       58.26      2.93 o
   2   3  24      219.46      216.29      5.60 o
   3   3  24      157.78      148.51      5.02 o
   4   3  24        7.16        4.45      2.17 o
   0   4  24      233.16      246.18      7.96 o
   1   4  24      114.82      126.11      4.69 o
   2   4  24        0.15       -0.28      2.32 o
   3   4  24      262.61      272.68      6.48 o
   4   4  24      108.49      108.20      4.88 o
   1   5  24       93.52       99.88      5.26 o
   2   5  24        8.02        6.90      2.97 o
   3   5  24      114.35      121.09      4.25 o
   4   5  24        7.45        8.83      3.36 o
   0   6  24       66.98       69.29      5.48 o
   1   6  24       74.69       65.15      4.04 o
   2   6  24       13.48       16.19      2.83 o
   3   6  24        0.48       -2.27      2.82 o
   1   7  24       96.21      101.16      4.83 o
   2   7  24        4.92        5.24      2.23 o
   0   8  24       67.18       67.17      5.90 o
   1   8  24       59.12       65.30      3.77 o
   1   1  25      191.77      216.87      5.22 o
   2   1  25       36.37       45.67      3.75 o
   3   1  25      550.14      575.84     10.19 o
   4   1  25        3.68        3.47      2.84 o
   0   2  25      464.47      504.61     11.54 o
   1   2  25       78.92       85.58      3.65 o
   2   2  25       42.69       37.79      3.27 o
   3   2  25        6.13        7.58      2.86 o
   4   2  25       37.52       42.20      3.66 o
   1   3  25        0.12       -0.94      2.28 o
   2   3  25       96.64      113.59      4.60 o
   3   3  25       11.77       19.09      3.12 o
   4   3  25       33.81       32.79      3.06 o
   0   4  25        4.38       10.84      3.41 o
   1   4  25        6.22        5.14      2.64 o
   2   4  25       67.60       65.11      4.46 o
   3   4  25       28.62       25.12      3.07 o
   1   5  25      332.35      336.37      8.56 o
   2   5  25      180.44      193.42      6.52 o
   3   5  25        5.94       11.68      2.73 o
   0   6  25      713.83      803.33     16.60 o
   1   6  25       36.18       37.39      3.73 o
   2   6  25        1.57       -0.59      2.75 o
   1   7  25       29.34       28.78      4.40 o
   0   0  26      352.49      360.22     14.26 o
   1   0  26      123.67      141.48      6.71 o
   2   0  26       31.90       32.62      4.88 o
   3   0  26      150.71      135.86      7.30 o
   1   1  26       16.02       21.06      2.70 o
   2   1  26      290.18      300.48      7.17 o
   3   1  26       11.38       11.92      2.99 o
   0   2  26       23.15       27.17      4.03 o
   1   2  26        0.93        1.71      2.61 o
   2   2  26        2.59        5.58      2.58 o
   3   2  26      161.96      180.75      5.98 o
   1   3  26        0.85        3.40      2.85 o
   2   3  26      154.45      156.80      5.37 o
   3   3  26       69.83       59.79      4.12 o
   0   4  26      412.13      391.06     11.30 o
   1   4  26      105.75      114.77      4.84 o
   2   4  26        0.38       -2.76      2.76 o
   1   5  26       12.59       13.53      3.09 o
   2   5  26      260.40      274.64      7.82 o
   0   6  26       29.13       32.35      5.43 o
   1   1  27      116.73      118.45      4.81 o
   2   1  27        0.47        3.26      2.70 o
   0   2  27      102.17      112.83      6.30 o
   1   2  27       95.90      101.51      4.93 o
   2   2  27       26.30       25.55      3.45 o
   1   3  27      129.52      140.60      5.80 o
   2   3  27       56.00       61.95      4.40 o
   0   4  27       28.82       27.94      4.73 o
   1   4  27       35.53       44.07      4.12 o
   0   0  28        4.17        4.94      5.42 o
 
